# Supplementary material for: Cost-benefit tradeoff mediates the transition from rule-based to memory-based processing during practice
Source: PLoS Biol. 2025 Jan 23;23(1):e3002987. doi: 10.1371/journal.pbio.3002987 (PMC11793810; doi:10.1371/journal.pbio.3002987)
Supplement: S1 Data — (XLSX) [file pbio.3002987.s010.xlsx]

## Sheet: Fig 2A
Subject ID	block	position	Reaction time (s)	Predicted reaction time (s)	Error rate
297626	1	1	2.151	2.12883	0
297626	2	1	2.63313	2.11695	0
297626	3	1	1.64725	2.11259	0
297626	4	1	2.1705	2.10982	0
297626	5	1	1.99625	2.10726	0
297626	6	1	2.079	2.10492	0
297626	1	2	3.25929	3.56053	0.125
297626	2	2	3.08463	3.55967	0
297626	3	2	3.7065	3.55739	0
297626	4	2	3.6905	3.55643	0
297626	5	2	3.522	3.5565	0
297626	6	2	4.03075	3.55654	0
297626	1	3	3.44143	4.0628	0.125
297626	2	3	4.38429	4.03015	0.125
297626	3	3	3.31	3.91946	0.25
297626	4	3	4.25271	3.88138	0.125
297626	5	3	4.41414	3.80726	0
297626	6	3	4.55375	4.49606	0
297626	1	4	5.40125	4.66141	0.5
297626	2	4	4.6802	4.47558	0.375
297626	3	4	3.59971	4.36312	0.125
297626	4	4	4.53429	4.22029	0.125
297626	5	4	3.53633	4.04299	0.25
297626	6	4	4.97225	5.10409	0
297626	1	5	3.40883	3.64326	0.25
297626	2	5	4.00771	3.42423	0.125
297626	3	5	3.22612	3.39649	0
297626	4	5	3.926	3.36708	0.25
297626	5	5	2.747	3.35692	0.125
297626	6	5	3.425	3.35082	0
865258	1	1	2.00063	1.93174	0
865258	2	1	1.753	1.77094	0
865258	3	1	1.92	1.68463	0
865258	4	1	1.87057	1.62242	0.125
865258	5	1	0.843167	1.595	0.25
865258	6	1	1.59971	1.53066	0.125
865258	1	2	1.90386	2.02866	0
865258	2	2	1.69788	1.853	0
865258	3	2	2.11088	1.84918	0
865258	4	2	1.82713	1.86563	0
865258	5	2	1.88571	1.89559	0.125
865258	6	2	1.87212	1.90656	0
865258	1	3	2.41	2.52545	0.25
865258	2	3	2.01275	2.14327	0
865258	3	3	2.06243	2.02562	0.125
865258	4	3	2.18514	1.89211	0.125
865258	5	3	1.74	1.76935	0.125
865258	6	3	1.6805	1.71662	0.125
865258	1	4	2.83914	2.64817	0
865258	2	4	2.33133	2.18701	0.25
865258	3	4	1.78671	1.94707	0
865258	4	4	1.6385	1.72866	0
865258	5	4	1.56286	1.52902	0.125
865258	6	4	1.75625	1.68957	0
865258	1	5	2.38857	2.43294	0.125
865258	2	5	1.77857	1.95197	0.125
865258	3	5	1.62225	1.55024	0
865258	4	5	1.73971	1.6772	0.125
865258	5	5	1.298	1.61018	0.25
865258	6	5	1.67112	1.50228	0
900294	1	1	1.49683	1.57788	0
900294	2	1	1.30488	1.38408	0
900294	3	1	1.11862	1.28944	0
900294	4	1	1.1085	1.22577	0
900294	5	1	1.4085	1.1927	0
900294	6	1	1.37163	1.15935	0
900294	1	2	1.72014	1.72175	0
900294	2	2	1.604	1.52064	0.125
900294	3	2	1.3085	1.45072	0
900294	4	2	1.69725	1.43064	0
900294	5	2	1.3375	1.40343	0
900294	6	2	1.40663	1.39168	0
900294	1	3	2.45386	2.32301	0
900294	2	3	1.75213	1.98314	0
900294	3	3	1.88087	1.7801	0
900294	4	3	1.46162	1.62242	0
900294	5	3	1.61475	1.5071	0
900294	6	3	1.17025	1.39122	0
900294	1	4	2.99538	2.68802	0
900294	2	4	2.02813	2.33307	0
900294	3	4	2.01825	2.11315	0
900294	4	4	1.78475	1.81084	0
900294	5	4	1.73537	1.54543	0
900294	6	4	1.66362	1.58853	0
900294	1	5	2.82763	2.90893	0
900294	2	5	2.54025	2.35477	0
900294	3	5	1.7445	2.00671	0
900294	4	5	1.929	1.72847	0
900294	5	5	1.44875	1.53502	0
900294	6	5	1.43088	1.38864	0
176009	1	1	2.33714	2.23671	0
176009	2	1	1.49262	1.82258	0
176009	3	1	1.7375	1.64213	0
176009	4	1	1.537	1.51957	0
176009	5	1	1.36363	1.43586	0
176009	6	1	1.58262	1.38113	0
176009	1	2	2.38686	2.28903	0
176009	2	2	1.78238	1.96024	0
176009	3	2	1.73938	1.92611	0
176009	4	2	1.84262	1.83713	0
176009	5	2	1.39387	1.76445	0
176009	6	2	1.70725	1.68084	0
176009	1	3	2.91757	2.89251	0
176009	2	3	1.867	1.86828	0
176009	3	3	1.80387	1.89112	0
176009	4	3	1.91925	1.80716	0
176009	5	3	1.835	1.7164	0
176009	6	3	1.83414	1.65595	0.125
176009	1	4	3.61033	3.56209	0.125
176009	2	4	1.73	2.03651	0
176009	3	4	2.32075	2.17333	0
176009	4	4	1.96925	2.06007	0
176009	5	4	2.48163	1.97126	0
176009	6	4	2.05025	1.90658	0
176009	1	5	3.21	3.37463	0
176009	2	5	2.41437	2.09904	0
176009	3	5	1.9325	2.13374	0
176009	4	5	1.962	2.00671	0
176009	5	5	1.97375	1.91965	0
176009	6	5	1.70525	1.84809	0
840914	1	1	2.4385	2.51672	0
840914	2	1	2.67938	2.40644	0
840914	3	1	2.33175	2.32688	0
840914	4	1	2.279	2.349	0.125
840914	5	1	2.207	2.26138	0
840914	6	1	2.14575	2.22971	0
840914	1	2	2.53875	2.44625	0
840914	2	2	2.11525	2.22608	0
840914	3	2	2.05538	2.15259	0
840914	4	2	2.14	2.09475	0
840914	5	2	2.30475	2.05146	0
840914	6	2	2.09914	2.05003	0.125
840914	1	3	3.15312	3.15855	0
840914	2	3	2.53543	2.9212	0.125
840914	3	3	3.05925	2.7588	0
840914	4	3	2.55825	2.66633	0
840914	5	3	2.42312	2.5704	0
840914	6	3	2.34462	2.50608	0
840914	1	4	3.084	3.30879	0.25
840914	2	4	3.07163	2.8863	0
840914	3	4	3.09687	2.92646	0
840914	4	4	3.53775	3.21191	0
840914	5	4	2.97843	3.0211	0.125
840914	6	4	2.44088	2.72529	0
840914	1	5	3.37125	3.28002	0
840914	2	5	2.65112	2.87081	0
840914	3	5	2.61912	2.56499	0
840914	4	5	2.25686	2.25366	0.125
840914	5	5	2.07187	2.02215	0
840914	6	5	1.80075	1.76493	0
800290	1	1	3.34	3.52079	0
800290	2	1	2.70437	2.83766	0
800290	3	1	3.07871	2.51081	0
800290	4	1	2.40888	2.31521	0
800290	5	1	2.0325	2.16974	0
800290	6	1	1.94075	2.08002	0
800290	1	2	5.925	5.66541	0.125
800290	2	2	6.264	5.12258	0
800290	3	2	5.16029	4.83475	0.125
800290	4	2	3.9615	4.69661	0
800290	5	2	4.19287	4.57278	0
800290	6	2	3.92686	4.46812	0.125
800290	1	3	5.70887	6.12992	0
800290	2	3	3.94314	5.174	0.125
800290	3	3	4.834	4.72657	0
800290	4	3	4.88543	4.26499	0.125
800290	5	3	4.50775	4.08951	0
800290	6	3	4.33113	4.0268	0
800290	1	4	7.80525	6.45262	0.5
800290	2	4	6.10386	5.21754	0.125
800290	3	4	3.62775	4.51726	0
800290	4	4	3.1915	3.99969	0
800290	5	4	3.83071	3.50601	0.125
800290	6	4	4.57529	4.6665	0.125
800290	1	5	4.0485	4.14796	0.5
800290	2	5	2.91814	3.26132	0
800290	3	5	2.94837	2.86052	0
800290	4	5	2.32888	2.58525	0
800290	5	5	2.6655	2.37478	0
800290	6	5	2.59325	2.26349	0
44586	1	1	3.04483	3.13002	0.125
44586	2	1	2.54586	2.52761	0.125
44586	3	1	2.27013	2.29942	0
44586	4	1	2.07188	2.10552	0
44586	5	1	1.85688	1.93431	0
44586	6	1	2.02787	1.83958	0
44586	1	2	4.4408	4.30586	0.25
44586	2	2	3.86457	4.07457	0.125
44586	3	2	4.1385	3.99386	0.25
44586	4	2	4.05775	3.84721	0
44586	5	2	3.80057	3.70318	0.125
44586	6	2	2.79737	3.55975	0
44586	1	3	4.623	4.94944	0.375
44586	2	3	4.10243	4.0698	0.125
44586	3	3	3.76725	4.19419	0
44586	4	3	4.12338	4.01251	0
44586	5	3	4.34012	3.87655	0
44586	6	3	3.5385	3.732	0
44586	1	4	6.07875	5.67425	0.5
44586	2	4	4.2235	4.2859	0.25
44586	3	4	4.62814	4.51948	0.125
44586	4	4	4.64213	4.33311	0
44586	5	4	4.65013	4.21394	0
44586	6	4	4.01775	4.11452	0
44586	1	5	4.31217	4.52163	0.25
44586	2	5	4.79175	4.21042	0
44586	3	5	3.63937	4.06616	0
44586	4	5	4.16175	3.84459	0
44586	5	5	3.78129	3.76432	0
44586	6	5	3.05925	3.60863	0
497627	1	1	2.341	2.52903	0
497627	2	1	1.85337	2.02261	0
497627	3	1	1.86217	1.87502	0.25
497627	4	1	2.029	1.73663	0
497627	5	1	1.566	1.66774	0
497627	6	1	1.73138	1.60211	0
497627	1	2	3.79843	3.74293	0.125
497627	2	2	3.22743	3.34106	0
497627	3	2	3.81338	3.05995	0
497627	4	2	2.54212	2.89093	0
497627	5	2	2.09063	3.34972	0
497627	6	2	2.186	2.73452	0
497627	1	3	5.504	5.27394	0
497627	2	3	3.28657	4.10588	0.125
497627	3	3	3.62625	3.51984	0
497627	4	3	4.04857	3.96783	0.125
497627	5	3	3.50175	3.50221	0
497627	6	3	3.269	2.86859	0
497627	1	4	6.31971	6.32597	0.125
497627	2	4	5.26586	5.09224	0.125
497627	3	4	4.32225	4.2281	0
497627	4	4	5.02114	5.09217	0.125
497627	5	4	4.223	3.66133	0.125
497627	6	4	3.10613	3.08404	0
497627	1	5	4.85167	4.90388	0.125
497627	2	5	3.67183	3.4859	0.125
497627	3	5	3.1175	3.11098	0
497627	4	5	3.01663	2.89151	0
497627	5	5	3.42	2.77897	0
497627	6	5	2.5015	2.70275	0
186201	1	1	1.893	1.81575	0
186201	2	1	1.67157	1.72604	0.125
186201	3	1	1.96913	1.68274	0
186201	4	1	1.6745	1.65864	0
186201	5	1	1.36788	1.64363	0
186201	6	1	1.57163	1.62771	0
186201	1	2	2.03938	1.88445	0
186201	2	2	1.50462	1.86496	0
186201	3	2	1.96163	1.87407	0
186201	4	2	2.13237	1.88255	0
186201	5	2	1.827	1.88922	0
186201	6	2	1.96967	1.87624	0.125
186201	1	3	2.58663	2.73696	0
186201	2	3	3.02375	2.82466	0
186201	3	3	2.527	2.909	0
186201	4	3	2.14971	2.23094	0.125
186201	5	3	1.97438	2.09223	0
186201	6	3	1.96288	1.99066	0
186201	1	4	3.58738	3.42075	0
186201	2	4	1.96329	2.46197	0.125
186201	3	4	2.60925	2.30885	0
186201	4	4	2.33125	2.16117	0
186201	5	4	2.44675	2.03318	0
186201	6	4	1.89413	1.93279	0
186201	1	5	2.13086	1.88633	0
186201	2	5	1.62738	1.72844	0
186201	3	5	1.54375	1.67065	0
186201	4	5	1.65138	1.62263	0
186201	5	5	1.45538	1.58445	0
186201	6	5	1.5065	1.55769	0
822030	1	1	2.68887	2.28862	0
822030	2	1	2.43475	2.18349	0
822030	3	1	1.97038	2.12868	0
822030	4	1	1.93112	2.10263	0
822030	5	1	1.93012	2.07647	0
822030	6	1	1.88575	2.0611	0
822030	1	2	3.02538	3.33672	0
822030	2	2	2.62525	3.04497	0
822030	3	2	3.07288	2.91293	0
822030	4	2	2.79838	2.80055	0
822030	5	2	3.16413	2.69983	0
822030	6	2	2.61163	2.59868	0
822030	1	3	3.98371	3.90927	0.125
822030	2	3	3.87712	3.38838	0
822030	3	3	2.94225	2.81516	0
822030	4	3	2.04137	2.37384	0
822030	5	3	1.91075	1.94573	0
822030	6	3	1.41675	1.53817	0
822030	1	4	3.26425	3.48458	0
822030	2	4	2.75171	2.47127	0.125
822030	3	4	2.89688	2.8315	0
822030	4	4	2.52886	2.56123	0
822030	5	4	2.40875	2.47121	0
822030	6	4	2.04713	2.27581	0
822030	1	5	2.93167	2.84723	0.125
822030	2	5	2.92767	2.48238	0.25
822030	3	5	2.11238	2.46304	0
822030	4	5	1.985	2.27213	0
822030	5	5	2.098	2.13866	0.125
822030	6	5	2.27687	1.8678	0
974048	1	1	2.591	2.34906	0
974048	2	1	2.08663	2.12611	0
974048	3	1	2.25762	2.03552	0
974048	4	1	2.32271	1.96829	0
974048	5	1	1.52862	1.9479	0
974048	6	1	1.603	1.91841	0
974048	1	2	3.11267	3.53168	0.5
974048	2	2	2.9365	2.9188	0
974048	3	2	2.76129	2.58041	0.125
974048	4	2	3.03387	2.71167	0
974048	5	2	2.44057	2.45914	0.125
974048	6	2	2.14875	2.33607	0
974048	1	3	3.68712	3.81773	0
974048	2	3	3.03912	2.74811	0
974048	3	3	2.77129	2.64336	0.125
974048	4	3	2.79162	2.55098	0
974048	5	3	1.88114	2.20533	0.125
974048	6	3	1.63412	2.0518	0
974048	1	4	5.1475	4.99004	0.25
974048	2	4	3.15638	3.26953	0
974048	3	4	2.94225	3.42767	0
974048	4	4	2.67743	2.70933	0.125
974048	5	4	2.64329	2.51511	0.125
974048	6	4	2.68938	2.26612	0
974048	1	5	2.87886	3.07585	0.125
974048	2	5	2.505	2.87267	0
974048	3	5	3.15475	2.77277	0
974048	4	5	3.30371	2.70116	0
974048	5	5	2.565	2.6779	0.125
974048	6	5	2.39237	2.63892	0
148023	1	1	1.80429	2.06527	0
148023	2	1	1.43437	1.41432	0
148023	3	1	1.47438	1.22039	0
148023	4	1	1.09013	1.08961	0
148023	5	1	0.99225	0.988677	0
148023	6	1	0.860625	0.910392	0
148023	1	2	2.39671	2.31867	0
148023	2	2	1.98575	1.84666	0
148023	3	2	1.54538	1.75699	0
148023	4	2	1.678	1.69656	0.125
148023	5	2	1.167	1.52417	0
148023	6	2	1.19325	1.4071	0
148023	1	3	3.09887	2.74976	0
148023	2	3	2.492	2.64707	0
148023	3	3	1.63587	2.08412	0
148023	4	3	1.469	1.61087	0
148023	5	3	1.47975	1.39363	0
148023	6	3	1.13425	1.27006	0
148023	1	4	3.66786	3.67463	0.125
148023	2	4	3.85175	3.82553	0
148023	3	4	2.57963	2.26214	0
148023	4	4	2.05575	1.78271	0
148023	5	4	1.213	1.52945	0
148023	6	4	1.26725	1.43003	0
148023	1	5	2.39763	2.53453	0
148023	2	5	2.1546	2.12452	0.375
148023	3	5	3.62	1.91765	0.25
148023	4	5	1.9765	1.78026	0
148023	5	5	1.57388	1.69089	0
148023	6	5	1.5095	1.62891	0
509291	1	1	2.28886	2.37908	0.125
509291	2	1	1.9275	1.85323	0
509291	3	1	1.5795	1.65261	0
509291	4	1	1.4835	1.53325	0
509291	5	1	1.57337	1.45727	0
509291	6	1	1.39938	1.38794	0
509291	1	2	2.4005	2.32082	0
509291	2	2	2.01575	1.84415	0
509291	3	2	1.70712	1.68885	0
509291	4	2	1.60437	1.60753	0
509291	5	2	1.47475	1.52592	0
509291	6	2	1.50762	1.47134	0
509291	1	3	3.3835	3.42293	0
509291	2	3	2.5296	2.67615	0.375
509291	3	3	2.37025	2.56477	0
509291	4	3	2.1075	2.30425	0
509291	5	3	2.04363	2.12871	0
509291	6	3	2.07713	1.9728	0
509291	1	4	4.7956	4.78678	0.375
509291	2	4	4.229	4.02757	0.25
509291	3	4	3.6042	3.63823	0.375
509291	4	4	3.029	3.31905	0
509291	5	4	3.52157	2.99993	0.125
509291	6	4	1.66675	1.70183	0
509291	1	5	3.2926	3.48506	0.375
509291	2	5	3.033	3.03898	0.375
509291	3	5	2.64875	2.61435	0
509291	4	5	2.47125	2.23094	0
509291	5	5	1.63975	1.82624	0
509291	6	5	1.42762	1.40693	0
299988	1	1	2.88117	2.89449	0.25
299988	2	1	2.6095	2.33083	0
299988	3	1	1.86213	2.07076	0
299988	4	1	2.00138	1.86941	0
299988	5	1	1.52713	1.76431	0
299988	6	1	1.7222	1.64993	0.25
299988	1	2	3.39086	3.78388	0.125
299988	2	2	3.39112	3.48052	0
299988	3	2	3.37675	2.77463	0
299988	4	2	3.20213	2.7454	0
299988	5	2	2.46588	2.59745	0
299988	6	2	2.41557	2.52649	0.125
299988	1	3	3.54237	3.87204	0
299988	2	3	3.5415	3.74343	0
299988	3	3	3.365	3.14996	0.25
299988	4	3	2.61925	3.02136	0
299988	5	3	2.77417	2.89121	0.25
299988	6	3	2.72837	2.79179	0
299988	1	4	4.70983	4.47002	0.25
299988	2	4	5.56814	4.53979	0.125
299988	3	4	3.56662	3.60942	0
299988	4	4	3.41771	3.55161	0.125
299988	5	4	3.35938	3.48169	0
299988	6	4	4.30137	3.36409	0
299988	1	5	3.3815	3.47915	0.125
299988	2	5	3.01475	3.38925	0
299988	3	5	3.52486	3.41613	0.125
299988	4	5	2.83857	3.2318	0.125
299988	5	5	2.98362	3.16048	0
299988	6	5	2.65063	3.03561	0
872699	1	1	2.089	1.97876	0.125
872699	2	1	1.6285	1.75628	0
872699	3	1	1.67863	1.62739	0
872699	4	1	1.43375	1.54764	0
872699	5	1	1.58129	1.45086	0
872699	6	1	1.39125	1.41139	0
872699	1	2	3.08537	2.99206	0
872699	2	2	2.76712	2.62048	0
872699	3	2	2.30825	2.52082	0
872699	4	2	2.20538	2.10528	0
872699	5	2	1.48425	1.8218	0
872699	6	2	1.87912	1.69984	0
872699	1	3	3.53363	3.46228	0
872699	2	3	2.82325	2.97559	0
872699	3	3	2.92325	2.80825	0
872699	4	3	2.12162	2.07632	0
872699	5	3	1.664	1.79402	0
872699	6	3	1.51362	1.66744	0
872699	1	4	4.351	4.32498	0
872699	2	4	3.98571	3.95801	0
872699	3	4	2.61825	3.02502	0
872699	4	4	2.52137	2.27875	0
872699	5	4	1.97687	1.99774	0
872699	6	4	1.98586	1.87199	0.125
872699	1	5	2.33329	2.44586	0
872699	2	5	2.19462	2.07847	0
872699	3	5	1.69587	1.93965	0
872699	4	5	1.973	1.86351	0
872699	5	5	1.80225	1.80262	0
872699	6	5	2.145	1.75759	0
2519390	1	1	2.7	2.45325	0
2519390	2	1	2.02462	2.38702	0
2519390	3	1	2.24114	2.41033	0.125
2519390	4	1	2.51887	2.35545	0
2519390	5	1	2.5805	2.34765	0
2519390	6	1	2.20837	2.34097	0
2519390	1	2	3.38587	3.04769	0
2519390	2	2	2.71162	2.86761	0
2519390	3	2	2.91725	2.7644	0
2519390	4	2	2.51943	2.67155	0
2519390	5	2	2.8915	2.59002	0
2519390	6	2	2.32437	2.54314	0
2519390	1	3	3.17425	3.53611	0
2519390	2	3	3.13325	3.08142	0
2519390	3	3	2.56325	2.76035	0
2519390	4	3	2.55575	2.46511	0
2519390	5	3	3.041	2.75756	0
2519390	6	3	2.34971	2.39185	0.125
2519390	1	4	4.56088	4.66037	0
2519390	2	4	3.63157	3.70679	0
2519390	3	4	4.0295	3.63754	0
2519390	4	4	3.3595	3.28047	0
2519390	5	4	2.54113	2.94815	0
2519390	6	4	2.64538	2.65216	0
2519390	1	5	3.27838	3.26028	0
2519390	2	5	3.14786	2.93089	0
2519390	3	5	2.34512	2.63399	0
2519390	4	5	2.44088	2.39116	0
2519390	5	5	2.05838	2.18302	0
2519390	6	5	2.16025	2.01098	0
8078510	1	1	4.6965	4.02757	0.125
8078510	2	1	3.37843	3.7253	0.125
8078510	3	1	3.30713	3.59441	0
8078510	4	1	3.33586	3.52359	0.125
8078510	5	1	3.44038	3.45108	0
8078510	6	1	3.65212	3.38805	0
8078510	1	2	4.785	4.68243	0
8078510	2	2	3.782	4.10359	0
8078510	3	2	3.35187	3.79105	0
8078510	4	2	3.70562	3.57394	0
8078510	5	2	4.21025	3.43448	0
8078510	6	2	2.99375	3.18533	0
8078510	1	3	4.9255	4.9	0.25
8078510	2	3	3.50243	3.7402	0.125
8078510	3	3	2.777	3.06109	0.25
8078510	4	3	2.828	2.87192	0.125
8078510	5	3	3.82686	3.04636	0.125
8078510	6	3	3.13214	2.91199	0.125
8078510	1	4	4.4906	4.45646	0.25
8078510	2	4	3.63025	3.37249	0
8078510	3	4	3.16025	3.5176	0
8078510	4	4	3.104	3.21846	0.125
8078510	5	4	3.02987	3.06949	0
8078510	6	4	2.84943	2.88816	0
8078510	1	5	3.166	2.95316	0.5
8078510	2	5	2.97612	2.8392	0
8078510	3	5	2.926	2.67732	0.125
8078510	4	5	2.31229	2.59434	0.125
8078510	5	5	2.43075	2.52681	0
8078510	6	5	2.14863	2.46821	0
720490	1	1	1.82613	1.74287	0
720490	2	1	1.86463	1.67623	0
720490	3	1	1.543	1.63785	0
720490	4	1	1.65075	1.62106	0
720490	5	1	1.42543	1.59649	0
720490	6	1	1.53363	1.59044	0
720490	1	2	1.59613	1.66512	0
720490	2	2	1.50225	1.48964	0
720490	3	2	1.43675	1.37417	0
720490	4	2	1.2975	1.31036	0
720490	5	2	1.731	1.64135	0
720490	6	2	1.30457	1.48924	0.125
720490	1	3	2.08433	2.16979	0.125
720490	2	3	1.94643	1.85711	0.125
720490	3	3	1.80088	1.71889	0
720490	4	3	1.95025	1.9441	0
720490	5	3	1.66963	1.71476	0
720490	6	3	1.55775	1.5921	0
720490	1	4	2.82414	2.90131	0.125
720490	2	4	2.35757	2.25639	0.125
720490	3	4	2.37462	2.34631	0
720490	4	4	2.03571	2.10602	0.125
720490	5	4	1.68125	1.89208	0
720490	6	4	2.14613	1.76878	0
720490	1	5	2.94229	2.77297	0
720490	2	5	1.9485	2.27001	0.125
720490	3	5	1.92925	1.97459	0
720490	4	5	1.99612	1.81786	0
720490	5	5	1.63975	1.73345	0
720490	6	5	1.64113	1.6858	0
456199	1	1	2.50467	2.24513	0.125
456199	2	1	1.52262	1.68669	0
456199	3	1	1.33675	1.47292	0
456199	4	1	1.076	1.34157	0.125
456199	5	1	1.41125	1.2747	0
456199	6	1	1.40275	1.20135	0
456199	1	2	2.74025	2.86033	0
456199	2	2	2.34687	2.4669	0
456199	3	2	2.30587	2.31154	0
456199	4	2	2.5275	2.18046	0
456199	5	2	1.9695	2.04133	0
456199	6	2	1.93257	1.96621	0.125
456199	1	3	3.05329	3.10944	0
456199	2	3	2.98871	2.56899	0
456199	3	3	2.10838	2.39291	0
456199	4	3	2.18988	2.26993	0
456199	5	3	2.40971	2.20167	0.125
456199	6	3	2.5995	2.66531	0
456199	1	4	4.62983	4.64174	0.125
456199	2	4	4.3865	4.09936	0
456199	3	4	3.50762	3.80266	0
456199	4	4	3.16425	3.54848	0
456199	5	4	3.43114	3.33439	0.125
456199	6	4	3.4	3.14162	0
456199	1	5	2.871	2.66421	0
456199	2	5	2.25914	2.17682	0
456199	3	5	1.72788	1.98814	0
456199	4	5	1.5825	1.8158	0
456199	5	5	1.54375	1.68787	0
456199	6	5	2.00086	1.57462	0.125
446983	1	1	2.14237	2.05619	0
446983	2	1	1.16829	1.66202	0
446983	3	1	1.40088	1.50933	0
446983	4	1	1.75925	1.38558	0
446983	5	1	1.283	1.29722	0
446983	6	1	1.31412	1.21928	0
446983	1	2	3.37914	3.12339	0.125
446983	2	2	2.63743	2.70169	0.125
446983	3	2	2.74986	2.49155	0.125
446983	4	2	2.319	2.41174	0
446983	5	2	2.10712	2.34099	0
446983	6	2	2.534	2.40582	0.125
446983	1	3	3.05113	3.34817	0
446983	2	3	2.79057	3.04997	0.125
446983	3	3	3.11343	3.01789	0
446983	4	3	3.30563	2.96957	0
446983	5	3	3.939	3.32537	0
446983	6	3	3.19929	3.0172	0.125
446983	1	4	4.285	3.72754	0.375
446983	2	4	3.082	3.31433	0.25
446983	3	4	3.31225	3.29632	0
446983	4	4	3.42263	3.66929	0
446983	5	4	3.24088	3.46404	0
446983	6	4	2.39457	2.92401	0.125
446983	1	5	4.18683	4.41327	0.125
446983	2	5	3.5885	3.56769	0
446983	3	5	2.95514	3.01233	0.125
446983	4	5	2.51129	2.70709	0.125
446983	5	5	2.47457	2.43077	0.125
446983	6	5	2.54225	2.31491	0
555530	1	1	2.29033	2.44037	0.125
555530	2	1	2.021	2.00632	0.25
555530	3	1	1.73338	1.76717	0
555530	4	1	1.86243	1.59295	0.125
555530	5	1	1.5125	1.4956	0
555530	6	1	1.26587	1.38326	0
555530	1	2	2.62986	2.61164	0
555530	2	2	2.199	2.25623	0
555530	3	2	2.54612	2.15712	0
555530	4	2	1.67975	2.11327	0
555530	5	2	1.977	2.03638	0
555530	6	2	2.05825	2.0349	0
555530	1	3	3.51787	3.31934	0
555530	2	3	3.22425	3.25026	0
555530	3	3	3.19612	3.1159	0
555530	4	3	2.07337	2.35052	0
555530	5	3	2.51512	2.25445	0
555530	6	3	2.179	2.19473	0.125
555530	1	4	3.99457	4.1467	0.125
555530	2	4	3.205	2.94906	0.25
555530	3	4	2.78112	2.68532	0
555530	4	4	2.26271	2.55286	0.125
555530	5	4	2.42433	2.4449	0.25
555530	6	4	2.41625	2.38924	0
555530	1	5	3.0546	3.22833	0.375
555530	2	5	2.749	2.7729	0.125
555530	3	5	2.69787	2.59786	0
555530	4	5	2.40025	2.45401	0
555530	5	5	2.293	2.35229	0
555530	6	5	2.38214	2.24233	0.125
707328	1	1	2.801	2.93783	0
707328	2	1	2.76613	2.60843	0
707328	3	1	2.9905	2.4536	0
707328	4	1	2.13813	2.38212	0
707328	5	1	2.01575	2.31049	0
707328	6	1	2.20643	2.24774	0
707328	1	2	3.14475	3.25068	0
707328	2	2	3.07475	3.09605	0
707328	3	2	2.94157	2.97793	0.125
707328	4	2	2.98225	2.91461	0
707328	5	2	2.71543	2.88162	0
707328	6	2	2.697	2.8559	0
707328	1	3	3.48388	3.64559	0
707328	2	3	3.38275	3.10908	0
707328	3	3	2.82925	2.91412	0
707328	4	3	2.84063	2.78376	0
707328	5	3	2.889	2.63951	0
707328	6	3	2.78737	2.67195	0
707328	1	4	3.958	3.76439	0
707328	2	4	3.16513	3.19363	0
707328	3	4	2.99037	2.93439	0
707328	4	4	2.64938	2.6965	0
707328	5	4	2.40987	2.50486	0
707328	6	4	2.96475	2.84936	0
707328	1	5	3.47687	3.43937	0
707328	2	5	2.93971	3.04175	0
707328	3	5	2.51429	2.95218	0.125
707328	4	5	2.561	2.41193	0
707328	5	5	2.00462	2.06538	0
707328	6	5	1.97562	1.87652	0
130785	1	1	1.87837	2.47429	0
130785	2	1	2.07812	1.97213	0
130785	3	1	1.92362	1.81096	0
130785	4	1	1.98262	1.69223	0
130785	5	1	1.53063	1.61811	0
130785	6	1	1.72287	1.54852	0
130785	1	2	2.57283	2.25686	0
130785	2	2	2.263	2.15885	0
130785	3	2	2.0335	2.10606	0
130785	4	2	2.0595	2.13948	0
130785	5	2	2.0545	2.14505	0
130785	6	2	2.04075	2.13879	0
130785	1	3	2.532	2.70981	0
130785	2	3	2.74271	2.77286	0.125
130785	3	3	2.98613	2.93738	0
130785	4	3	3.35162	3.19618	0
130785	5	3	2.06612	2.33043	0
130785	6	3	2.27075	2.15867	0
130785	1	4	3.92914	3.82894	0
130785	2	4	3.24625	3.25424	0
130785	3	4	2.75325	2.96625	0
130785	4	4	2.884	2.72838	0
130785	5	4	2.97763	2.51882	0
130785	6	4	1.988	2.34078	0
130785	1	5	3.676	3.28858	0
130785	2	5	2.222	2.80173	0
130785	3	5	2.44163	2.54616	0
130785	4	5	2.32638	2.3429	0
130785	5	5	2.526	2.21429	0
130785	6	5	2.13957	2.11036	0
730666	1	1	3.0735	3.24922	0.25
730666	2	1	2.98417	2.71359	0.25
730666	3	1	3.11987	2.50846	0
730666	4	1	2.27712	2.39552	0
730666	5	1	2.20814	2.30598	0
730666	6	1	1.75362	2.23218	0
730666	1	2	2.928	3.22766	0
730666	2	2	3.35175	2.61922	0
730666	3	2	2.88837	2.45395	0
730666	4	2	2.3785	2.3778	0
730666	5	2	1.841	2.31654	0
730666	6	2	1.89214	2.24411	0.125
730666	1	3	2.81529	3.29975	0.125
730666	2	3	3.08975	3.09958	0
730666	3	3	3.64371	3.0155	0.125
730666	4	3	2.69762	3.08274	0
730666	5	3	3.39787	3.12913	0
730666	6	3	3.02688	3.19541	0
730666	1	4	3.94443	3.78263	0.125
730666	2	4	2.789	2.84201	0.375
730666	3	4	2.65143	2.63551	0.125
730666	4	4	2.3675	2.48425	0
730666	5	4	2.41875	2.41043	0
730666	6	4	2.395	2.32411	0
730666	1	5	3.336	3.41127	0
730666	2	5	2.70962	2.89658	0
730666	3	5	3.20375	2.6828	0
730666	4	5	2.347	2.60541	0
730666	5	5	2.68863	2.4701	0
730666	6	5	2.15888	2.41038	0
653150	1	1	2.245	2.22976	0
653150	2	1	2.1135	2.05323	0
653150	3	1	1.55188	1.97966	0
653150	4	1	2.02537	1.94672	0
653150	5	1	2.16188	1.9184	0
653150	6	1	1.9215	1.88944	0
653150	1	2	2.485	2.55266	0.125
653150	2	2	2.87838	2.4976	0
653150	3	2	2.4875	2.44254	0
653150	4	2	2.74486	2.31289	0.125
653150	5	2	2.17463	2.34993	0
653150	6	2	2.37462	2.42331	0
653150	1	3	2.636	2.95551	0
653150	2	3	2.24157	2.74389	0.125
653150	3	3	3.2955	2.58353	0
653150	4	3	2.39125	2.44167	0
653150	5	3	1.8745	2.32554	0
653150	6	3	2.71762	2.70977	0
653150	1	4	3.1885	3.41442	0
653150	2	4	3.59337	3.0752	0
653150	3	4	2.59986	2.82815	0
653150	4	4	2.64962	2.59805	0
653150	5	4	2.59513	2.83385	0
653150	6	4	2.749	2.4345	0
653150	1	5	2.8035	2.87936	0.25
653150	2	5	2.30957	2.25312	0.125
653150	3	5	2.05725	2.11554	0
653150	4	5	2.32914	2.08147	0.125
653150	5	5	1.93625	1.97562	0
653150	6	5	1.629	1.94022	0
407180	1	1	2.46875	2.27349	0
407180	2	1	1.9495	1.9877	0
407180	3	1	1.77262	1.81449	0
407180	4	1	1.51737	1.72798	0
407180	5	1	1.75162	1.6391	0
407180	6	1	1.57337	1.5905	0
407180	1	2	2.89675	2.71061	0
407180	2	2	2.26562	2.36136	0
407180	3	2	1.96357	2.17267	0.125
407180	4	2	2.00543	2.06444	0
407180	5	2	2.20329	2.00776	0
407180	6	2	1.82629	2.01262	0.125
407180	1	3	4.272	4.21819	0
407180	2	3	4.0755	3.7452	0
407180	3	3	3.5545	3.50933	0
407180	4	3	3.29783	3.39172	0.25
407180	5	3	3.03357	3.23803	0.125
407180	6	3	3.33175	3.15572	0
407180	1	4	5.42043	5.41292	0.125
407180	2	4	4.90833	5.02846	0.25
407180	3	4	3.88843	4.15608	0.125
407180	4	4	3.95871	4.29121	0.125
407180	5	4	4.398	4.17259	0
407180	6	4	4.20637	4.00994	0
407180	1	5	3.43686	3.58949	0.125
407180	2	5	2.9695	2.99459	0
407180	3	5	3.18312	2.72579	0
407180	4	5	1.99462	2.47908	0
407180	5	5	2.32262	2.25068	0
407180	6	5	2.12887	2.04139	0
784426	1	1	1.5356	1.87125	0
784426	2	1	1.57238	1.45758	0
784426	3	1	1.21175	1.3395	0
784426	4	1	1.47125	1.25471	0
784426	5	1	1.19675	1.21054	0
784426	6	1	1.18	1.16	0
784426	1	2	2.77675	2.7829	0
784426	2	2	2.66557	2.50144	0.125
784426	3	2	2.09657	2.45201	0
784426	4	2	2.29888	2.39802	0
784426	5	2	2.56338	2.35391	0
784426	6	2	2.43429	2.34849	0.125
784426	1	3	3.1865	3.15546	0
784426	2	3	3.325	3.02344	0
784426	3	3	2.48083	3.05424	0.25
784426	4	3	3.04775	3.07433	0
784426	5	3	2.94538	3.12293	0
784426	6	3	3.57043	3.21221	0
784426	1	4	3.22771	3.19765	0
784426	2	4	2.656	2.91994	0.125
784426	3	4	2.75438	2.71555	0
784426	4	4	2.93086	2.56505	0.125
784426	5	4	2.35887	2.47601	0
784426	6	4	2.27875	2.37586	0
784426	1	5	2.34925	2.36482	0
784426	2	5	2.16775	2.09695	0
784426	3	5	1.77	1.97842	0.125
784426	4	5	1.83813	1.89109	0
784426	5	5	1.64343	1.82631	0.125
784426	6	5	2.127	1.78356	0
681160	1	1	2.98217	2.95121	0.25
681160	2	1	2.56125	2.68625	0
681160	3	1	2.52413	2.4952	0
681160	4	1	2.84712	2.38509	0
681160	5	1	2.16438	2.29418	0
681160	6	1	1.98338	2.24275	0
681160	1	2	3.03843	2.67693	0
681160	2	2	2.5565	2.4175	0
681160	3	2	2.1865	2.3233	0
681160	4	2	2.58363	2.29657	0
681160	5	2	2.27125	2.2871	0
681160	6	2	2.257	2.26715	0
681160	1	3	2.80714	3.41316	0
681160	2	3	2.76963	2.81622	0
681160	3	3	2.31862	2.62373	0
681160	4	3	2.5345	2.4303	0
681160	5	3	2.36513	2.32133	0
681160	6	3	1.87325	2.33319	0
681160	1	4	3.806	3.65838	0
681160	2	4	2.94263	3.00666	0
681160	3	4	2.64062	2.66763	0
681160	4	4	2.74725	2.38298	0
681160	5	4	2.32237	2.11965	0
681160	6	4	2.95587	2.63265	0
681160	1	5	4.42012	3.99371	0
681160	2	5	3.18914	3.39987	0.125
681160	3	5	2.71014	2.91822	0.125
681160	4	5	1.99113	2.39857	0
681160	5	5	2.95975	2.9604	0
681160	6	5	1.82737	1.79325	0
686402	1	1	2.24525	2.12123	0
686402	2	1	2.054	2.0586	0
686402	3	1	1.72187	2.00227	0
686402	4	1	2.493	1.96899	0
686402	5	1	1.86987	1.95143	0
686402	6	1	1.65163	1.93368	0
686402	1	2	2.76314	3.02922	0
686402	2	2	2.6755	2.85058	0
686402	3	2	2.88525	2.75902	0
686402	4	2	3.09843	2.7093	0.125
686402	5	2	2.66929	2.66643	0.125
686402	6	2	2.1275	2.1939	0
686402	1	3	2.8235	3.07104	0
686402	2	3	2.85471	2.88378	0.125
686402	3	3	3.06871	2.83428	0.125
686402	4	3	2.69825	2.90147	0
686402	5	3	2.67883	2.44086	0.25
686402	6	3	2.368	2.11098	0
686402	1	4	4.1245	3.96491	0.25
686402	2	4	4.23171	4.2133	0.125
686402	3	4	3.39113	3.63283	0
686402	4	4	3.31971	3.13271	0.125
686402	5	4	2.61525	2.66607	0
686402	6	4	2.12375	2.31149	0
686402	1	5	2.95988	2.85341	0
686402	2	5	1.9048	2.33231	0.125
686402	3	5	2.15112	2.09259	0
686402	4	5	1.90287	1.85888	0
686402	5	5	1.67862	1.6755	0
686402	6	5	1.61712	1.54059	0
142464	1	1	1.507	1.80395	0
142464	2	1	1.61938	1.64664	0
142464	3	1	1.57187	1.58356	0
142464	4	1	1.91625	1.53435	0
142464	5	1	1.50414	1.49025	0
142464	6	1	1.37787	1.47314	0
142464	1	2	2.8065	2.60049	0
142464	2	2	2.76375	2.41566	0
142464	3	2	2.27114	2.22018	0.125
142464	4	2	2.0345	2.13125	0
142464	5	2	1.699	2.04746	0
142464	6	2	1.74675	1.97644	0
142464	1	3	3.165	2.97492	0
142464	2	3	2.3675	2.54146	0
142464	3	3	2.42425	2.13364	0
142464	4	3	1.84014	1.87798	0.125
142464	5	3	2.02775	2.12097	0
142464	6	3	1.98975	2.03129	0
142464	1	4	3.85583	4.11417	0.125
142464	2	4	3.36429	3.28563	0.125
142464	3	4	3.31413	3.13913	0
142464	4	4	2.74675	2.77377	0
142464	5	4	2.314	2.45413	0
142464	6	4	2.3065	2.18906	0
142464	1	5	2.8356	3.19636	0.375
142464	2	5	3.07417	2.83697	0.25
142464	3	5	2.27914	2.50849	0.125
142464	4	5	2.779	2.30676	0
142464	5	5	1.929	2.1293	0
142464	6	5	1.97962	1.99104	0
865002	1	1	2.53029	2.61049	0
865002	2	1	2.5075	2.17171	0
865002	3	1	1.8005	1.97943	0
865002	4	1	1.79038	1.8547	0
865002	5	1	1.57963	1.76402	0
865002	6	1	1.824	1.66196	0
865002	1	2	2.68375	2.86103	0
865002	2	2	2.60113	2.41111	0
865002	3	2	2.07037	2.27849	0
865002	4	2	2.259	2.21232	0
865002	5	2	2.25025	2.16466	0
865002	6	2	2.3315	2.11555	0
865002	1	3	3.6815	3.39147	0
865002	2	3	2.64943	3.01649	0.125
865002	3	3	3.01757	3.00222	0
865002	4	3	3.12925	3.08861	0
865002	5	3	2.67413	2.86073	0
865002	6	3	2.78625	2.85931	0
865002	1	4	3.95538	3.9723	0
865002	2	4	3.25543	3.42807	0
865002	3	4	3.34025	3.20086	0
865002	4	4	3.09713	3.02735	0
865002	5	4	2.80925	2.88245	0
865002	6	4	3.11329	2.79364	0.125
865002	1	5	3.34187	3.67449	0
865002	2	5	3.1785	3.11077	0
865002	3	5	3.11025	2.88172	0
865002	4	5	3.06325	2.72232	0
865002	5	5	2.02225	2.62699	0
865002	6	5	2.69871	2.54281	0
642305	1	1	2.119	2.13479	0
642305	2	1	1.90943	1.79037	0
642305	3	1	1.87712	1.64148	0
642305	4	1	1.35938	1.57274	0
642305	5	1	1.40263	1.4996	0
642305	6	1	1.43788	1.45158	0
642305	1	2	2.827	2.69672	0
642305	2	2	2.44313	2.3852	0
642305	3	2	2.25675	2.22756	0
642305	4	2	1.62362	2.0285	0
642305	5	2	1.58	1.64657	0
642305	6	2	1.54088	1.43639	0
642305	1	3	3.08914	2.96488	0
642305	2	3	2.41087	2.60837	0
642305	3	3	2.72757	2.55498	0.125
642305	4	3	2.37375	2.05843	0
642305	5	3	1.52075	1.67387	0
642305	6	3	1.5525	1.4551	0
642305	1	4	3.81583	3.97996	0.25
642305	2	4	3.5585	3.38243	0
642305	3	4	3.07437	3.13056	0
642305	4	4	2.46988	2.46728	0
642305	5	4	1.97857	2.07301	0.125
642305	6	4	1.77987	1.87908	0
642305	1	5	3.8735	4.09725	0
642305	2	5	3.06833	2.83527	0.125
642305	3	5	2.33488	2.30496	0
642305	4	5	2.1055	1.91726	0
642305	5	5	1.68463	1.71302	0
642305	6	5	1.47563	1.57371	0
169609	1	1	2.16	1.89283	0.125
169609	2	1	1.71463	1.73264	0
169609	3	1	1.49263	1.62155	0
169609	4	1	1.52575	1.54228	0
169609	5	1	1.45412	1.49998	0
169609	6	1	1.43237	1.45683	0
169609	1	2	2.29843	2.75279	0.125
169609	2	2	2.527	2.55821	0
169609	3	2	2.43525	2.34958	0
169609	4	2	2.3535	2.28469	0
169609	5	2	2.1805	2.23563	0
169609	6	2	2.34157	2.19767	0.125
169609	1	3	3.75886	3.43855	0
169609	2	3	2.663	2.60702	0.375
169609	3	3	2.70314	2.48116	0.125
169609	4	3	2.0585	2.44681	0
169609	5	3	2.57788	2.38426	0
169609	6	3	2.339	2.38024	0.125
169609	1	4	3.70775	3.61588	0
169609	2	4	2.85414	3.14309	0.125
169609	3	4	2.76638	2.94068	0
169609	4	4	3.48371	2.87366	0.125
169609	5	4	2.90329	2.82856	0.125
169609	6	4	2.7345	2.79273	0
169609	1	5	3.171	3.48153	0
169609	2	5	2.93788	2.70563	0
169609	3	5	2.94867	2.53814	0.125
169609	4	5	2.483	2.56966	0.125
169609	5	5	2.191	2.50847	0.125
169609	6	5	2.28887	2.44576	0

## Sheet: Fig 4G
Subject ID	Effect type	Trial type	Coefficient
297626	Rule effect	Rule trial	-0.00169889
865258	Rule effect	Rule trial	-0.00164999
900294	Rule effect	Rule trial	9.94849e-05
176009	Rule effect	Rule trial	0.00282566
840914	Rule effect	Rule trial	0.00310147
800290	Rule effect	Rule trial	-0.000884538
44586	Rule effect	Rule trial	-0.000267122
497627	Rule effect	Rule trial	-0.00838668
186201	Rule effect	Rule trial	0.000446131
822030	Rule effect	Rule trial	0.000920444
974048	Rule effect	Rule trial	-0.00073764
148023	Rule effect	Rule trial	-0.00274769
509291	Rule effect	Rule trial	-0.00480779
299988	Rule effect	Rule trial	0.00549217
872699	Rule effect	Rule trial	-0.00641459
2519390	Rule effect	Rule trial	0.00369445
8078510	Rule effect	Rule trial	-0.000828134
720490	Rule effect	Rule trial	0.00189652
456199	Rule effect	Rule trial	0.00400326
446983	Rule effect	Rule trial	-0.00141502
555530	Rule effect	Rule trial	-0.00201943
707328	Rule effect	Rule trial	0.00212356
130785	Rule effect	Rule trial	0.00166681
730666	Rule effect	Rule trial	0.00556493
653150	Rule effect	Rule trial	0.00214289
407180	Rule effect	Rule trial	0.00286171
784426	Rule effect	Rule trial	0
681160	Rule effect	Rule trial	-0.00274098
686402	Rule effect	Rule trial	0.0064779
142464	Rule effect	Rule trial	-0.00276585
865002	Rule effect	Rule trial	-0.000532478
642305	Rule effect	Rule trial	-0.00668104
169609	Rule effect	Rule trial	0.00126049
297626	Rule effect	Memory trial	0.00149403
865258	Rule effect	Memory trial	-0.00457456
900294	Rule effect	Memory trial	0.00217204
176009	Rule effect	Memory trial	0.00184919
840914	Rule effect	Memory trial	0.00126591
800290	Rule effect	Memory trial	0.0013697
44586	Rule effect	Memory trial	0.00964635
497627	Rule effect	Memory trial	-0.0100022
186201	Rule effect	Memory trial	0.00222502
822030	Rule effect	Memory trial	-0.000841318
974048	Rule effect	Memory trial	-0.000596936
148023	Rule effect	Memory trial	0.00110897
509291	Rule effect	Memory trial	-0.00179301
299988	Rule effect	Memory trial	-0.00823952
872699	Rule effect	Memory trial	0.00365592
2519390	Rule effect	Memory trial	0.00199744
8078510	Rule effect	Memory trial	-0.00107658
720490	Rule effect	Memory trial	0.00443709
456199	Rule effect	Memory trial	-0.00766204
446983	Rule effect	Memory trial	-0.00232189
555530	Rule effect	Memory trial	0.000741315
707328	Rule effect	Memory trial	-0.0107421
130785	Rule effect	Memory trial	0.00798199
730666	Rule effect	Memory trial	0.0028009
653150	Rule effect	Memory trial	0.000226726
407180	Rule effect	Memory trial	-0.000702495
784426	Rule effect	Memory trial	0.00464092
681160	Rule effect	Memory trial	0.00737931
686402	Rule effect	Memory trial	-0.00591369
142464	Rule effect	Memory trial	-0.00441224
865002	Rule effect	Memory trial	0.00147419
642305	Rule effect	Memory trial	-0.00301399
169609	Rule effect	Memory trial	0.00542554
297626	Cue effect	Rule trial	4.58699e-05
865258	Cue effect	Rule trial	0.000270512
900294	Cue effect	Rule trial	0.000113858
176009	Cue effect	Rule trial	1.69107e-05
840914	Cue effect	Rule trial	-0.000357783
800290	Cue effect	Rule trial	0.000152904
44586	Cue effect	Rule trial	-0.000159583
497627	Cue effect	Rule trial	0.000476762
186201	Cue effect	Rule trial	-0.000301471
822030	Cue effect	Rule trial	-0.000126628
974048	Cue effect	Rule trial	-0.000419573
148023	Cue effect	Rule trial	0.000780744
509291	Cue effect	Rule trial	0.00018284
299988	Cue effect	Rule trial	-0.000117591
872699	Cue effect	Rule trial	0.000841468
2519390	Cue effect	Rule trial	-0.000460338
8078510	Cue effect	Rule trial	0.000511536
720490	Cue effect	Rule trial	-0.00022125
456199	Cue effect	Rule trial	-0.000358878
446983	Cue effect	Rule trial	-4.95883e-05
555530	Cue effect	Rule trial	0.000289504
707328	Cue effect	Rule trial	-6.92429e-05
130785	Cue effect	Rule trial	-0.000432916
730666	Cue effect	Rule trial	-0.000758995
653150	Cue effect	Rule trial	-4.72602e-05
407180	Cue effect	Rule trial	8.61229e-05
784426	Cue effect	Rule trial	0
681160	Cue effect	Rule trial	0.000116542
686402	Cue effect	Rule trial	-9.73434e-05
142464	Cue effect	Rule trial	6.16277e-05
865002	Cue effect	Rule trial	3.9862e-05
642305	Cue effect	Rule trial	0.000121157
169609	Cue effect	Rule trial	-0.000129777
297626	Cue effect	Memory trial	0.00137175
865258	Cue effect	Memory trial	0.00199298
900294	Cue effect	Memory trial	-0.00126923
176009	Cue effect	Memory trial	-0.00154715
840914	Cue effect	Memory trial	-0.00119432
800290	Cue effect	Memory trial	-0.000956848
44586	Cue effect	Memory trial	-0.00243501
497627	Cue effect	Memory trial	0.00143467
186201	Cue effect	Memory trial	0.00165147
822030	Cue effect	Memory trial	0.0009668
974048	Cue effect	Memory trial	0.000778495
148023	Cue effect	Memory trial	-0.000370801
509291	Cue effect	Memory trial	0.000556506
299988	Cue effect	Memory trial	0.0022024
872699	Cue effect	Memory trial	-0.000322549
2519390	Cue effect	Memory trial	-0.00140616
8078510	Cue effect	Memory trial	-0.000528799
720490	Cue effect	Memory trial	0.000758483
456199	Cue effect	Memory trial	-0.000265605
446983	Cue effect	Memory trial	0.00163785
555530	Cue effect	Memory trial	-0.000113269
707328	Cue effect	Memory trial	0.00197453
130785	Cue effect	Memory trial	0.000580564
730666	Cue effect	Memory trial	0.00145992
653150	Cue effect	Memory trial	-0.000859915
407180	Cue effect	Memory trial	0.00260985
784426	Cue effect	Memory trial	-0.00325655
681160	Cue effect	Memory trial	-0.00174518
686402	Cue effect	Memory trial	-0.00141107
142464	Cue effect	Memory trial	-0.000985689
865002	Cue effect	Memory trial	-0.00168806
642305	Cue effect	Memory trial	0.0012143
169609	Cue effect	Memory trial	-0.000834362

## Sheet: Fig 5D
Subject ID	region	Encoding strength (z score)
297626	L.IFSa(A)	0.443181
865258	L.IFSa(A)	0.297969
900294	L.IFSa(A)	0.0756928
176009	L.IFSa(A)	1.11943
840914	L.IFSa(A)	1.49068
800290	L.IFSa(A)	0.249559
44586	L.IFSa(A)	0.258677
497627	L.IFSa(A)	-0.0704366
186201	L.IFSa(A)	1.41056
822030	L.IFSa(A)	0.554438
974048	L.IFSa(A)	1.20402
148023	L.IFSa(A)	0.253399
509291	L.IFSa(A)	2.48082
299988	L.IFSa(A)	1.55102
872699	L.IFSa(A)	0.18375
2519390	L.IFSa(A)	-0.695935
8078510	L.IFSa(A)	-0.484329
720490	L.IFSa(A)	0.301212
456199	L.IFSa(A)	0.650252
446983	L.IFSa(A)	0.189017
555530	L.IFSa(A)	0.0437693
707328	L.IFSa(A)	1.43043
130785	L.IFSa(A)	1.86487
730666	L.IFSa(A)	1.59633
653150	L.IFSa(A)	1.03201
407180	L.IFSa(A)	0.807516
784426	L.IFSa(A)	0.520167
681160	L.IFSa(A)	0.937667
686402	L.IFSa(A)	0.978508
142464	L.IFSa(A)	1.91403
865002	L.IFSa(A)	1.68564
642305	L.IFSa(A)	0.0605113
169609	L.IFSa(A)	-0.0893212
297626	R.PFm(B)	-2.19946
865258	R.PFm(B)	-0.898455
900294	R.PFm(B)	0.448736
176009	R.PFm(B)	1.87637
840914	R.PFm(B)	2.43894
800290	R.PFm(B)	0.237921
44586	R.PFm(B)	-0.512504
497627	R.PFm(B)	0.353727
186201	R.PFm(B)	1.49828
822030	R.PFm(B)	1.12705
974048	R.PFm(B)	1.18932
148023	R.PFm(B)	-0.182297
509291	R.PFm(B)	2.22051
299988	R.PFm(B)	1.16238
872699	R.PFm(B)	-1.44034
2519390	R.PFm(B)	0.293096
8078510	R.PFm(B)	-0.531997
720490	R.PFm(B)	0.700384
456199	R.PFm(B)	-0.0276591
446983	R.PFm(B)	0.752681
555530	R.PFm(B)	0.187494
707328	R.PFm(B)	0.413277
130785	R.PFm(B)	0.434756
730666	R.PFm(B)	2.73823
653150	R.PFm(B)	1.42926
407180	R.PFm(B)	0.374875
784426	R.PFm(B)	-0.240485
681160	R.PFm(B)	0.102178
686402	R.PFm(B)	0.733064
142464	R.PFm(B)	1.37813
865002	R.PFm(B)	3.08398
642305	R.PFm(B)	1.02272
169609	R.PFm(B)	0.449105
297626	R.8BM(C)	-0.142758
865258	R.8BM(C)	0.670765
900294	R.8BM(C)	0.784176
176009	R.8BM(C)	0.340268
840914	R.8BM(C)	1.34336
800290	R.8BM(C)	-1.06635
44586	R.8BM(C)	-0.922484
497627	R.8BM(C)	0.983386
186201	R.8BM(C)	0.578318
822030	R.8BM(C)	0.507921
974048	R.8BM(C)	0.445723
148023	R.8BM(C)	-0.18083
509291	R.8BM(C)	1.35738
299988	R.8BM(C)	-0.152179
872699	R.8BM(C)	-1.03132
2519390	R.8BM(C)	0.384255
8078510	R.8BM(C)	-0.189193
720490	R.8BM(C)	1.14446
456199	R.8BM(C)	0.644679
446983	R.8BM(C)	-0.885344
555530	R.8BM(C)	1.26922
707328	R.8BM(C)	0.865763
130785	R.8BM(C)	-0.049295
730666	R.8BM(C)	-0.245077
653150	R.8BM(C)	0.409274
407180	R.8BM(C)	1.22253
784426	R.8BM(C)	1.93316
681160	R.8BM(C)	-0.4872
686402	R.8BM(C)	0.492507
142464	R.8BM(C)	0.53611
865002	R.8BM(C)	1.75988
642305	R.8BM(C)	0.60485
169609	R.8BM(C)	0.0557256

## Sheet: Fig 6B
Subject ID	condition	Similarity
297626	Within boundary	0.0209202
865258	Within boundary	0.0380546
176009	Within boundary	0.065908
840914	Within boundary	0.0897757
800290	Within boundary	0.0593419
44586	Within boundary	0.0640253
497627	Within boundary	0.0651375
186201	Within boundary	0.0949749
822030	Within boundary	0.0126026
974048	Within boundary	0.0366278
148023	Within boundary	0.0661086
509291	Within boundary	0.0580322
299988	Within boundary	0.052247
872699	Within boundary	0.0570129
2519390	Within boundary	0.0611424
8078510	Within boundary	0.0311828
720490	Within boundary	0.0273628
456199	Within boundary	0.0457055
446983	Within boundary	0.0532484
555530	Within boundary	0.0650316
707328	Within boundary	0.0682629
130785	Within boundary	0.0367992
730666	Within boundary	0.059365
653150	Within boundary	0.0343746
407180	Within boundary	0.0666009
784426	Within boundary	0.046944
681160	Within boundary	0.0234488
686402	Within boundary	0.0463627
142464	Within boundary	0.0660248
865002	Within boundary	0.0567991
642305	Within boundary	0.0670576
169609	Within boundary	0.0201594
297626	Between boundary	0.0248452
865258	Between boundary	0.0419015
176009	Between boundary	0.0527425
840914	Between boundary	0.0922773
800290	Between boundary	0.0143226
44586	Between boundary	0.0492669
497627	Between boundary	0.0305293
186201	Between boundary	0.0354762
822030	Between boundary	0.0232847
974048	Between boundary	0.0213166
148023	Between boundary	0.0666223
509291	Between boundary	0.0739699
299988	Between boundary	0.0470378
872699	Between boundary	0.0349223
2519390	Between boundary	0.0374499
8078510	Between boundary	0.0182031
720490	Between boundary	0.023695
456199	Between boundary	0.0600336
446983	Between boundary	0.044673
555530	Between boundary	0.0728801
707328	Between boundary	0.0560541
130785	Between boundary	0.0376281
730666	Between boundary	0.0480599
653150	Between boundary	0.0449838
407180	Between boundary	0.0279212
784426	Between boundary	0.0344073
681160	Between boundary	0.0355619
686402	Between boundary	0.0355241
142464	Between boundary	0.0312378
865002	Between boundary	0.0221233
642305	Between boundary	0.0511726
169609	Between boundary	0.0298186
642305	Between boundary	0.043162
169609	Between boundary	0.0368525

## Sheet: Fig 7B
Subject ID	Trial number pre/post transition point	Trial type	Trial similarity
297626	-12.5	pre-transition	-0.035294
297626	-12.5	pre-transition	-0.101484
297626	-12.5	pre-transition	0.137884
297626	-12.5	pre-transition	0.0262362
297626	-8.5	pre-transition	-0.0309049
297626	-8.5	pre-transition	-0.138426
297626	-8.5	pre-transition	0.0902349
297626	-8.5	pre-transition	0.0330361
297626	-4.5	pre-transition	-0.0105946
297626	-4.5	pre-transition	-0.0272862
297626	-4.5	pre-transition	0.0281374
297626	-4.5	pre-transition	0.0221298
297626	-0.5	pre-transition	0.0187747
297626	-0.5	pre-transition	0.00684377
865258	-12.5	pre-transition	-0.00688179
865258	-12.5	pre-transition	0.0843076
865258	-12.5	pre-transition	-0.12618
865258	-12.5	pre-transition	0.128633
865258	-11.5	pre-transition	-0.0650694
865258	-11.5	pre-transition	0.0142275
865258	-11.5	pre-transition	0.105613
865258	-11.5	pre-transition	0.038789
865258	-9.5	pre-transition	0.0843396
865258	-9.5	pre-transition	0.0716854
865258	-10.5	pre-transition	0.110608
865258	-10.5	pre-transition	-0.063991
865258	-9.5	pre-transition	-0.152414
865258	-9.5	pre-transition	0.0353088
865258	-8.5	pre-transition	0.09362
865258	-8.5	pre-transition	0.0513398
865258	-7.5	pre-transition	0.0597241
865258	-7.5	pre-transition	0.0851545
865258	-7.5	pre-transition	0.137497
865258	-7.5	pre-transition	0.0731612
865258	-6.5	pre-transition	-0.00475182
865258	-6.5	pre-transition	-0.00893343
865258	-6.5	pre-transition	0.0105997
865258	-6.5	pre-transition	0.108556
865258	-5.5	pre-transition	0.231263
865258	-5.5	pre-transition	0.146521
865258	-5.5	pre-transition	0.113573
865258	-5.5	pre-transition	0.109306
865258	-4.5	pre-transition	-0.0184772
865258	-4.5	pre-transition	0.0267649
865258	-3.5	pre-transition	0.0246747
865258	-3.5	pre-transition	-0.0049097
865258	-3.5	pre-transition	-0.0566894
865258	-3.5	pre-transition	0.04059
865258	-2.5	pre-transition	-0.0455015
865258	-2.5	pre-transition	-0.077781
865258	-1.5	pre-transition	-0.0721341
865258	-1.5	pre-transition	0.137369
865258	-2.5	pre-transition	0.113995
865258	-2.5	pre-transition	0.0640937
865258	-1.5	pre-transition	0.110489
865258	-1.5	pre-transition	-0.103428
865258	-0.5	pre-transition	-0.0313343
865258	-0.5	pre-transition	-0.107622
865258	0.5	post-transition	0.114964
865258	0.5	post-transition	0.154671
865258	-0.5	pre-transition	0.0181772
865258	-0.5	pre-transition	-0.117451
865258	1.5	post-transition	0.0497368
865258	1.5	post-transition	-0.0678329
865258	0.5	post-transition	-0.0262843
865258	0.5	post-transition	-0.0016949
176009	-0.5	pre-transition	-0.165126
176009	-0.5	pre-transition	0.140186
176009	-0.5	pre-transition	-0.167393
176009	-0.5	pre-transition	-0.0227388
176009	-0.5	pre-transition	0.0144882
176009	-1.5	pre-transition	0.107952
176009	-1.5	pre-transition	0.058422
176009	-1.5	pre-transition	-0.166947
176009	-1.5	pre-transition	-0.018232
176009	-1.5	pre-transition	-0.0755532
176009	-1.5	pre-transition	-0.00922643
176009	-1.5	pre-transition	0.177379
176009	-1.5	pre-transition	0.238778
176009	-1.5	pre-transition	-0.174984
176009	-1.5	pre-transition	0.037358
176009	-1.5	pre-transition	0.10435
176009	-1.5	pre-transition	-0.0447364
176009	2.5	post-transition	0.148917
176009	2.5	post-transition	0.159134
176009	2.5	post-transition	0.0865716
176009	2.5	post-transition	0.0473936
176009	2.5	post-transition	0.160912
176009	2.5	post-transition	0.0420181
176009	3.5	post-transition	0.215023
176009	3.5	post-transition	0.0706138
176009	3.5	post-transition	0.0584867
176009	3.5	post-transition	-0.069579
176009	3.5	post-transition	-0.0268159
176009	3.5	post-transition	0.138661
176009	3.5	post-transition	0.140327
176009	3.5	post-transition	0.0145018
176009	3.5	post-transition	0.0409869
176009	3.5	post-transition	-0.0786566
176009	3.5	post-transition	0.0599382
176009	3.5	post-transition	-0.0707016
176009	2.5	post-transition	0.116017
176009	2.5	post-transition	0.105247
176009	2.5	post-transition	0.0570358
176009	2.5	post-transition	0.140809
176009	2.5	post-transition	0.0540372
176009	2.5	post-transition	0.0192381
176009	2.5	post-transition	0.0200714
176009	2.5	post-transition	-0.00506345
176009	2.5	post-transition	-0.0209214
176009	6.5	post-transition	0.109727
176009	6.5	post-transition	0.139097
176009	6.5	post-transition	0.0478452
176009	7.5	post-transition	0.0737314
176009	7.5	post-transition	0.0260671
176009	7.5	post-transition	-0.119489
176009	7.5	post-transition	0.0484622
176009	6.5	post-transition	-0.00731722
176009	6.5	post-transition	0.0544769
176009	6.5	post-transition	0.0299816
176009	6.5	post-transition	0.0101825
176009	6.5	post-transition	0.166896
176009	6.5	post-transition	0.0705347
176009	7.5	post-transition	-0.0348844
176009	7.5	post-transition	-0.0127141
176009	7.5	post-transition	-0.0459949
176009	7.5	post-transition	0.0200106
176009	6.5	post-transition	-0.00686627
176009	6.5	post-transition	-0.0554931
176009	6.5	post-transition	-0.14944
176009	6.5	post-transition	-0.132233
176009	6.5	post-transition	0.0980211
176009	6.5	post-transition	0.0477275
176009	10.5	post-transition	0.0237382
176009	10.5	post-transition	-0.00991275
176009	11.5	post-transition	0.0182929
176009	11.5	post-transition	0.00131404
176009	11.5	post-transition	0.0911366
176009	11.5	post-transition	0.0558493
176009	11.5	post-transition	0.0351613
176009	11.5	post-transition	0.179775
176009	10.5	post-transition	-0.0607705
176009	10.5	post-transition	0.0539749
176009	10.5	post-transition	-0.159094
176009	10.5	post-transition	0.0301559
176009	10.5	post-transition	0.0400301
176009	10.5	post-transition	0.0159641
176009	11.5	post-transition	0.0195622
176009	11.5	post-transition	0.0411741
176009	11.5	post-transition	0.0618052
176009	11.5	post-transition	0.03789
176009	11.5	post-transition	0.093293
176009	11.5	post-transition	-0.0652898
800290	-10.5	pre-transition	-0.126597
800290	-9.5	pre-transition	-0.046525
800290	-9.5	pre-transition	0.00755162
800290	-9.5	pre-transition	0.0353745
800290	-9.5	pre-transition	0.018475
800290	-6.5	pre-transition	-0.0628032
800290	-6.5	pre-transition	-0.156447
800290	-6.5	pre-transition	0.0144702
800290	-6.5	pre-transition	0.0428359
800290	-5.5	pre-transition	-0.0123338
800290	-5.5	pre-transition	-0.0226485
800290	-5.5	pre-transition	0.0447009
800290	-5.5	pre-transition	-0.0703223
800290	-2.5	pre-transition	0.171994
800290	-2.5	pre-transition	0.0842014
44586	-0.5	pre-transition	-0.00406334
44586	0.5	post-transition	0.127859
44586	0.5	post-transition	0.0541587
44586	0.5	post-transition	0.167837
44586	0.5	post-transition	-0.118105
44586	0.5	post-transition	0.0791122
44586	0.5	post-transition	0.0697965
44586	0.5	post-transition	-0.0138823
44586	0.5	post-transition	-0.0575607
44586	0.5	post-transition	0.0796632
44586	0.5	post-transition	-0.028621
44586	-0.5	pre-transition	-0.0247696
44586	-0.5	pre-transition	-0.0578811
44586	3.5	post-transition	0.00622903
44586	3.5	post-transition	0.063908
44586	3.5	post-transition	0.0843163
44586	3.5	post-transition	0.00327177
44586	4.5	post-transition	0.214822
44586	4.5	post-transition	-0.0254447
44586	4.5	post-transition	0.0610108
44586	4.5	post-transition	-0.0266237
44586	4.5	post-transition	-0.0511867
44586	4.5	post-transition	0.0264343
44586	7.5	post-transition	-0.0221491
44586	7.5	post-transition	0.121824
44586	7.5	post-transition	0.0446593
44586	7.5	post-transition	0.0156151
44586	7.5	post-transition	-0.16974
44586	7.5	post-transition	0.0639379
44586	7.5	post-transition	-0.0363613
44586	7.5	post-transition	-0.0879391
44586	7.5	post-transition	0.15073
44586	8.5	post-transition	0.0155358
44586	8.5	post-transition	0.128609
44586	8.5	post-transition	0.138297
44586	8.5	post-transition	0.180967
44586	8.5	post-transition	0.0457154
44586	8.5	post-transition	0.152223
44586	7.5	post-transition	0.061077
44586	7.5	post-transition	-0.0158069
44586	7.5	post-transition	-0.0367997
44586	7.5	post-transition	-0.0609992
44586	7.5	post-transition	-0.137412
44586	7.5	post-transition	0.0727374
44586	8.5	post-transition	-0.133126
44586	8.5	post-transition	-0.0108366
44586	8.5	post-transition	0.136105
44586	8.5	post-transition	0.158328
44586	8.5	post-transition	0.119831
44586	8.5	post-transition	0.137241
44586	11.5	post-transition	-0.0312591
44586	11.5	post-transition	-0.063776
44586	11.5	post-transition	-0.0105692
44586	12.5	post-transition	0.0127221
44586	12.5	post-transition	0.0139459
44586	12.5	post-transition	0.0966356
44586	12.5	post-transition	0.100323
44586	12.5	post-transition	0.0463546
44586	12.5	post-transition	-0.0639927
44586	12.5	post-transition	-0.0307331
44586	12.5	post-transition	0.00807147
44586	12.5	post-transition	0.0915676
44586	12.5	post-transition	-0.0870652
44586	12.5	post-transition	-0.139544
44586	12.5	post-transition	-0.111416
44586	11.5	post-transition	0.014808
497627	-11.5	pre-transition	0.0550829
497627	-11.5	pre-transition	0.215132
497627	-11.5	pre-transition	0.0386286
497627	-11.5	pre-transition	-0.106294
497627	-11.5	pre-transition	-0.119799
497627	-11.5	pre-transition	-0.148006
497627	-11.5	pre-transition	-0.131023
497627	-11.5	pre-transition	-0.199979
497627	-10.5	pre-transition	0.0531153
497627	-10.5	pre-transition	-0.110193
497627	-10.5	pre-transition	0.0700946
497627	-8.5	pre-transition	0.0743682
497627	-8.5	pre-transition	0.168375
497627	-8.5	pre-transition	0.0763109
497627	-8.5	pre-transition	0.112906
497627	-9.5	pre-transition	-0.023972
497627	-9.5	pre-transition	0.0788852
497627	-6.5	pre-transition	0.0358522
497627	-6.5	pre-transition	0.0792498
497627	-5.5	pre-transition	-0.0361129
497627	-5.5	pre-transition	-0.01779
497627	-5.5	pre-transition	-0.0845279
497627	-7.5	pre-transition	0.0910109
497627	-7.5	pre-transition	0.0110076
497627	-6.5	pre-transition	0.0220727
497627	-6.5	pre-transition	0.014877
497627	-4.5	pre-transition	0.129612
497627	-4.5	pre-transition	0.1254
497627	-4.5	pre-transition	0.101474
497627	-7.5	pre-transition	0.269407
497627	-7.5	pre-transition	0.082257
497627	-7.5	pre-transition	0.221187
497627	-7.5	pre-transition	0.0866219
497627	-6.5	pre-transition	0.111552
497627	-6.5	pre-transition	-0.0399175
497627	-3.5	pre-transition	0.0179512
497627	-3.5	pre-transition	0.10567
497627	-3.5	pre-transition	0.0226298
497627	-3.5	pre-transition	-0.0182472
497627	-2.5	pre-transition	0.00984782
497627	-2.5	pre-transition	-0.0654518
497627	-1.5	pre-transition	0.134131
497627	-1.5	pre-transition	0.0446311
497627	-1.5	pre-transition	0.135608
497627	-1.5	pre-transition	0.0658115
497627	-3.5	pre-transition	0.0216765
497627	-3.5	pre-transition	-0.0296968
497627	-2.5	pre-transition	0.049722
497627	-2.5	pre-transition	-0.0708008
497627	-2.5	pre-transition	-0.038525
497627	-2.5	pre-transition	0.0492007
497627	-3.5	pre-transition	0.233222
497627	-3.5	pre-transition	0.0556442
497627	-0.5	pre-transition	-0.1183
497627	-0.5	pre-transition	-0.0169713
497627	-0.5	pre-transition	-0.00417708
497627	-1.5	pre-transition	0.0299282
497627	-1.5	pre-transition	-0.0132412
497627	-1.5	pre-transition	0.0993482
497627	-1.5	pre-transition	0.028355
497627	0.5	post-transition	-0.0375277
497627	0.5	post-transition	0.157675
497627	0.5	post-transition	0.0727382
497627	0.5	post-transition	0.0454836
497627	0.5	post-transition	-0.00380496
497627	0.5	post-transition	-0.0442935
497627	2.5	post-transition	-0.00479569
497627	2.5	post-transition	-0.0166692
497627	2.5	post-transition	0.10384
497627	0.5	post-transition	0.1409
497627	0.5	post-transition	0.0448669
497627	4.5	post-transition	0.0259596
497627	7.5	post-transition	0.041222
497627	7.5	post-transition	-0.000268124
497627	7.5	post-transition	-0.102515
497627	6.5	post-transition	-0.0841514
497627	6.5	post-transition	0.101102
186201	-3.5	pre-transition	0.00423403
186201	-3.5	pre-transition	0.055709
186201	-3.5	pre-transition	-0.0414898
186201	-11.5	pre-transition	0.0550594
186201	-11.5	pre-transition	0.0326289
186201	-3.5	pre-transition	0.167402
186201	-3.5	pre-transition	-0.144487
186201	-3.5	pre-transition	-0.0183153
186201	-11.5	pre-transition	0.0606711
186201	-11.5	pre-transition	0.0335673
186201	-10.5	pre-transition	-0.0644405
186201	-10.5	pre-transition	-0.0678544
186201	-2.5	pre-transition	-0.0626853
186201	-2.5	pre-transition	0.0201581
186201	-2.5	pre-transition	-0.0758944
186201	-2.5	pre-transition	0.0611434
186201	-10.5	pre-transition	0.112755
186201	-10.5	pre-transition	-0.0455317
186201	-1.5	pre-transition	-0.063743
186201	-1.5	pre-transition	0.108619
186201	-1.5	pre-transition	0.0482256
186201	-1.5	pre-transition	0.137814
186201	-2.5	pre-transition	-0.0632103
186201	-2.5	pre-transition	0.0146276
186201	-2.5	pre-transition	0.0789031
186201	-2.5	pre-transition	0.0649112
186201	-9.5	pre-transition	-0.0557826
186201	-9.5	pre-transition	-0.00891262
186201	-0.5	pre-transition	0.0797839
186201	-0.5	pre-transition	0.243273
186201	-9.5	pre-transition	-0.0513405
186201	-9.5	pre-transition	0.0273361
186201	-1.5	pre-transition	0.0305901
186201	-1.5	pre-transition	0.0805209
186201	-1.5	pre-transition	-0.0944082
186201	-1.5	pre-transition	-0.0152693
186201	-8.5	pre-transition	-0.0694548
186201	-0.5	pre-transition	-0.0163141
186201	-0.5	pre-transition	-0.066085
186201	1.5	post-transition	-0.00335844
186201	1.5	post-transition	0.0937388
186201	-7.5	pre-transition	-0.0120544
186201	-7.5	pre-transition	-0.143929
186201	-6.5	pre-transition	0.113059
186201	-7.5	pre-transition	-0.0480984
186201	-7.5	pre-transition	-0.0613518
186201	2.5	post-transition	0.0780408
186201	3.5	post-transition	-0.0699674
186201	-6.5	pre-transition	0.192643
186201	-5.5	pre-transition	-0.0131886
186201	-5.5	pre-transition	-0.0516372
186201	0.5	post-transition	-0.0852241
186201	0.5	post-transition	0.0692365
186201	1.5	post-transition	0.0412131
186201	1.5	post-transition	0.00618564
186201	2.5	post-transition	0.00769722
186201	-4.5	pre-transition	0.018828
186201	-4.5	pre-transition	0.0442744
186201	-3.5	pre-transition	-0.0145857
186201	-2.5	pre-transition	-0.134263
186201	-2.5	pre-transition	-0.120338
186201	4.5	post-transition	0.0426532
186201	4.5	post-transition	-0.000364193
186201	-3.5	pre-transition	0.0706072
186201	5.5	post-transition	0.0344441
186201	5.5	post-transition	0.00516909
186201	4.5	post-transition	-0.0311476
186201	4.5	post-transition	0.0198916
186201	-2.5	pre-transition	-0.0615574
186201	-2.5	pre-transition	0.0305674
186201	-1.5	pre-transition	-0.053069
186201	-1.5	pre-transition	0.0464952
186201	6.5	post-transition	0.0642077
186201	-1.5	pre-transition	0.0449058
186201	-1.5	pre-transition	0.122017
186201	5.5	post-transition	0.0453318
186201	5.5	post-transition	0.135338
186201	6.5	post-transition	0.0312882
186201	7.5	post-transition	-0.0141987
186201	9.5	post-transition	0.0321689
186201	9.5	post-transition	-0.0726979
186201	9.5	post-transition	-0.0471764
186201	9.5	post-transition	0.107052
186201	10.5	post-transition	-0.0194397
186201	10.5	post-transition	0.00731696
186201	11.5	post-transition	0.0142694
186201	11.5	post-transition	0.0866181
974048	-7.5	pre-transition	-0.096522
974048	-7.5	pre-transition	-0.0234672
974048	-6.5	pre-transition	0.0903853
974048	-6.5	pre-transition	-0.0559341
974048	-5.5	pre-transition	0.00981864
974048	-5.5	pre-transition	0.0473699
974048	-5.5	pre-transition	0.0283305
974048	-5.5	pre-transition	0.0589054
974048	-8.5	pre-transition	0.0437199
974048	-8.5	pre-transition	0.0669848
974048	-8.5	pre-transition	0.0543858
974048	-8.5	pre-transition	-0.00383149
974048	-7.5	pre-transition	-0.0666178
974048	-7.5	pre-transition	0.0243149
974048	-6.5	pre-transition	0.172537
974048	-6.5	pre-transition	0.0999275
974048	-6.5	pre-transition	-0.0219527
974048	-6.5	pre-transition	-0.040155
974048	-6.5	pre-transition	0.0558792
974048	-6.5	pre-transition	0.158752
974048	-4.5	pre-transition	0.0526774
974048	-4.5	pre-transition	-0.0113757
974048	-4.5	pre-transition	-0.05995
974048	-4.5	pre-transition	0.0332027
974048	-4.5	pre-transition	-0.13936
974048	-4.5	pre-transition	0.00127952
974048	-4.5	pre-transition	0.0729566
974048	-4.5	pre-transition	0.0870747
974048	-2.5	pre-transition	-0.00586543
974048	-2.5	pre-transition	0.0165795
974048	-4.5	pre-transition	0.0240324
974048	-4.5	pre-transition	-0.0939094
974048	-2.5	pre-transition	-0.082408
974048	-2.5	pre-transition	0.041334
974048	-1.5	pre-transition	0.016335
974048	-1.5	pre-transition	-0.0439158
974048	-1.5	pre-transition	0.0477263
974048	-1.5	pre-transition	0.0422755
974048	-4.5	pre-transition	-0.0785021
974048	-4.5	pre-transition	0.0592895
974048	-0.5	pre-transition	-0.0753692
974048	-0.5	pre-transition	-0.000545628
974048	-0.5	pre-transition	-0.0369947
974048	-2.5	pre-transition	0.0454709
974048	-2.5	pre-transition	0.00361364
974048	-0.5	pre-transition	0.102397
974048	-0.5	pre-transition	0.176098
974048	-0.5	pre-transition	-0.0534184
974048	0.5	post-transition	-0.0164481
974048	0.5	post-transition	0.165882
974048	1.5	post-transition	-0.00908416
974048	1.5	post-transition	-0.0811828
974048	-0.5	pre-transition	-0.13889
974048	-0.5	pre-transition	-0.0868558
974048	1.5	post-transition	-0.0917208
974048	1.5	post-transition	-0.0883339
974048	2.5	post-transition	0.0507609
974048	2.5	post-transition	-0.030841
974048	2.5	post-transition	-0.0815105
974048	2.5	post-transition	0.101397
974048	0.5	post-transition	-0.0526028
974048	0.5	post-transition	0.101149
974048	2.5	post-transition	-0.0261095
974048	2.5	post-transition	-0.052848
974048	2.5	post-transition	0.126858
974048	2.5	post-transition	0.0813544
974048	1.5	post-transition	-0.098045
974048	1.5	post-transition	-0.0794981
974048	3.5	post-transition	0.0536934
974048	3.5	post-transition	0.0362181
974048	3.5	post-transition	-0.0071888
974048	3.5	post-transition	0.0780725
974048	1.5	post-transition	-0.0459351
974048	1.5	post-transition	0.0117448
974048	3.5	post-transition	-0.0494847
974048	3.5	post-transition	-0.0103931
974048	3.5	post-transition	-0.0837288
974048	3.5	post-transition	-0.0493623
974048	3.5	post-transition	0.0160982
974048	3.5	post-transition	0.0292646
974048	4.5	post-transition	0.0545391
974048	4.5	post-transition	0.199495
974048	4.5	post-transition	0.0427369
974048	4.5	post-transition	0.135924
974048	5.5	post-transition	0.0653017
974048	5.5	post-transition	-0.139036
974048	3.5	post-transition	0.121847
974048	3.5	post-transition	0.0762007
974048	4.5	post-transition	0.0791143
974048	4.5	post-transition	0.118168
974048	4.5	post-transition	-0.00942029
974048	4.5	post-transition	0.211591
974048	6.5	post-transition	-0.0310717
974048	6.5	post-transition	0.191872
974048	6.5	post-transition	0.0905788
974048	5.5	post-transition	0.0739498
974048	5.5	post-transition	0.098698
974048	6.5	post-transition	0.0161959
974048	6.5	post-transition	0.1197
974048	6.5	post-transition	0.0511124
974048	5.5	post-transition	-0.0207125
974048	5.5	post-transition	0.110272
974048	7.5	post-transition	0.119155
974048	7.5	post-transition	-0.0846909
974048	7.5	post-transition	0.0588597
974048	7.5	post-transition	-0.0661704
974048	8.5	post-transition	-0.0471814
974048	8.5	post-transition	-0.01441
974048	8.5	post-transition	0.0473853
974048	8.5	post-transition	0.0381944
974048	7.5	post-transition	0.0364648
974048	7.5	post-transition	-0.0516748
974048	9.5	post-transition	0.0587998
974048	7.5	post-transition	-0.0676128
974048	7.5	post-transition	0.0669912
974048	10.5	post-transition	-0.0456119
974048	10.5	post-transition	-0.0609533
974048	10.5	post-transition	0.134631
974048	10.5	post-transition	0.0171665
974048	10.5	post-transition	0.0309797
974048	10.5	post-transition	0.119934
974048	9.5	post-transition	0.140967
974048	9.5	post-transition	0.129939
148023	-7.5	pre-transition	-0.00951567
148023	-7.5	pre-transition	0.0570732
148023	-7.5	pre-transition	-0.0433882
148023	-7.5	pre-transition	0.0197997
148023	-6.5	pre-transition	-0.0122032
148023	-6.5	pre-transition	0.00927423
148023	-7.5	pre-transition	-0.000399685
148023	-7.5	pre-transition	0.125518
148023	-6.5	pre-transition	-0.0534858
148023	-6.5	pre-transition	0.112408
148023	-7.5	pre-transition	0.0747515
148023	-7.5	pre-transition	0.0202618
148023	-6.5	pre-transition	0.0906019
148023	-6.5	pre-transition	0.125045
148023	-5.5	pre-transition	0.0499071
148023	-5.5	pre-transition	0.0790501
148023	-5.5	pre-transition	0.139919
148023	-5.5	pre-transition	0.1088
148023	-6.5	pre-transition	0.111933
148023	-6.5	pre-transition	0.0660009
148023	-4.5	pre-transition	-0.0965136
148023	-4.5	pre-transition	0.0771282
148023	-4.5	pre-transition	0.0177089
148023	-4.5	pre-transition	0.0826731
148023	-4.5	pre-transition	0.0495912
148023	-3.5	pre-transition	0.122724
148023	-3.5	pre-transition	0.126558
148023	-2.5	pre-transition	-0.00940223
148023	-2.5	pre-transition	-0.00587218
148023	-3.5	pre-transition	0.0718641
148023	-3.5	pre-transition	0.100577
148023	-2.5	pre-transition	0.0996417
148023	-2.5	pre-transition	-0.0744878
148023	-3.5	pre-transition	0.0450275
148023	-3.5	pre-transition	0.0316862
148023	-2.5	pre-transition	-0.0464574
148023	-2.5	pre-transition	0.0412079
148023	-3.5	pre-transition	0.126111
148023	-3.5	pre-transition	0.279816
148023	-2.5	pre-transition	-0.0818768
148023	-2.5	pre-transition	-0.0174166
148023	-1.5	pre-transition	0.171195
148023	-1.5	pre-transition	0.179566
148023	-1.5	pre-transition	0.0182306
148023	-1.5	pre-transition	0.00442415
148023	-0.5	pre-transition	0.115523
148023	-0.5	pre-transition	0.0185748
148023	-0.5	pre-transition	0.0230793
148023	-0.5	pre-transition	-0.12844
148023	-0.5	pre-transition	-0.063824
148023	-1.5	pre-transition	0.00624354
148023	-1.5	pre-transition	0.152351
148023	-1.5	pre-transition	-0.104007
148023	-1.5	pre-transition	-0.0198045
148023	0.5	post-transition	-0.0174866
148023	0.5	post-transition	0.172178
148023	1.5	post-transition	0.0387875
148023	2.5	post-transition	0.165794
148023	2.5	post-transition	0.135635
148023	2.5	post-transition	0.0144969
148023	2.5	post-transition	0.0335176
148023	0.5	post-transition	-0.00510072
148023	0.5	post-transition	-0.074892
148023	0.5	post-transition	0.0765842
148023	0.5	post-transition	0.0833803
148023	0.5	post-transition	0.173225
148023	0.5	post-transition	-0.0336386
148023	1.5	post-transition	0.0842859
148023	1.5	post-transition	0.0216883
148023	1.5	post-transition	0.00489361
148023	3.5	post-transition	0.0114225
148023	3.5	post-transition	-0.038742
148023	3.5	post-transition	-0.0167857
148023	3.5	post-transition	0.0245837
148023	3.5	post-transition	0.0464602
148023	2.5	post-transition	-0.0616973
148023	2.5	post-transition	-0.060546
148023	2.5	post-transition	-0.0813027
148023	2.5	post-transition	-0.0328259
148023	4.5	post-transition	0.143093
148023	4.5	post-transition	-0.0624563
148023	5.5	post-transition	0.0926224
148023	5.5	post-transition	0.120485
148023	4.5	post-transition	0.0889414
148023	4.5	post-transition	-0.0263768
148023	6.5	post-transition	-0.0204705
148023	6.5	post-transition	0.0431506
148023	6.5	post-transition	0.106386
148023	6.5	post-transition	0.0146853
148023	5.5	post-transition	0.15867
148023	5.5	post-transition	0.159132
148023	4.5	post-transition	0.117538
148023	4.5	post-transition	0.207202
148023	5.5	post-transition	-0.0226338
148023	5.5	post-transition	0.0176212
148023	4.5	post-transition	0.0162655
148023	4.5	post-transition	-0.0635109
148023	6.5	post-transition	-0.104943
148023	6.5	post-transition	0.056944
148023	6.5	post-transition	0.0203882
148023	6.5	post-transition	0.0198419
148023	5.5	post-transition	0.110648
148023	5.5	post-transition	-0.00149937
148023	7.5	post-transition	-0.0113078
148023	7.5	post-transition	0.0771016
148023	7.5	post-transition	0.117523
148023	7.5	post-transition	0.0378687
148023	7.5	post-transition	-0.0628694
148023	8.5	post-transition	0.0431153
148023	8.5	post-transition	0.103092
148023	8.5	post-transition	-0.0182717
148023	8.5	post-transition	0.0206889
148023	9.5	post-transition	0.0821909
148023	9.5	post-transition	-0.0219891
148023	9.5	post-transition	0.0174265
148023	9.5	post-transition	-0.0159956
148023	8.5	post-transition	0.078663
148023	8.5	post-transition	0.13727
148023	8.5	post-transition	0.0810782
148023	8.5	post-transition	0.0985269
148023	10.5	post-transition	0.126442
148023	10.5	post-transition	-0.0885525
148023	10.5	post-transition	-0.0351228
148023	10.5	post-transition	-0.0624436
148023	9.5	post-transition	-0.0356979
148023	9.5	post-transition	0.012028
148023	11.5	post-transition	0.0212877
148023	11.5	post-transition	-0.08245
148023	11.5	post-transition	-0.077876
148023	11.5	post-transition	0.0793976
148023	11.5	post-transition	-0.0499424
148023	9.5	post-transition	-0.0833557
148023	9.5	post-transition	-0.0678594
148023	10.5	post-transition	-0.0502666
148023	10.5	post-transition	-0.0984932
148023	10.5	post-transition	0.0844157
148023	10.5	post-transition	0.096453
299988	-2.5	pre-transition	-0.0580329
299988	-2.5	pre-transition	0.0474634
299988	-2.5	pre-transition	-0.0541198
299988	-2.5	pre-transition	0.0387852
299988	-2.5	pre-transition	0.0614897
299988	-3.5	pre-transition	0.0314936
299988	-3.5	pre-transition	-0.097859
299988	-2.5	pre-transition	0.080536
299988	-2.5	pre-transition	-0.0393694
299988	-2.5	pre-transition	-0.0507641
299988	-2.5	pre-transition	-0.0206589
299988	-2.5	pre-transition	0.0480182
299988	-1.5	pre-transition	-0.0163603
299988	-1.5	pre-transition	-0.0023279
299988	-1.5	pre-transition	-0.0835468
299988	-1.5	pre-transition	-0.0277849
299988	-3.5	pre-transition	0.11222
299988	-3.5	pre-transition	0.0617637
299988	-1.5	pre-transition	-0.0897429
299988	-1.5	pre-transition	-0.0653531
299988	-1.5	pre-transition	0.00618364
299988	-1.5	pre-transition	-0.00928112
299988	-3.5	pre-transition	0.0717477
299988	-3.5	pre-transition	0.00294182
299988	-3.5	pre-transition	-0.072554
299988	-3.5	pre-transition	0.0631425
299988	0.5	post-transition	0.0915784
299988	0.5	post-transition	0.00110166
299988	0.5	post-transition	0.00320726
299988	0.5	post-transition	-0.0984855
299988	1.5	post-transition	0.0995771
299988	1.5	post-transition	0.206576
299988	1.5	post-transition	0.0187755
299988	1.5	post-transition	0.10766
299988	1.5	post-transition	0.00507833
299988	1.5	post-transition	-0.0485754
299988	2.5	post-transition	-0.0393888
299988	2.5	post-transition	-0.0792402
299988	2.5	post-transition	0.0525219
299988	2.5	post-transition	-0.0102964
299988	2.5	post-transition	0.0983364
299988	0.5	post-transition	-0.0487975
299988	0.5	post-transition	0.0392832
299988	0.5	post-transition	0.0221807
299988	0.5	post-transition	-0.00350305
299988	0.5	post-transition	0.0621789
299988	0.5	post-transition	-0.00504086
299988	0.5	post-transition	0.00957444
299988	0.5	post-transition	0.0472004
299988	4.5	post-transition	-0.0261179
299988	4.5	post-transition	0.117107
299988	5.5	post-transition	0.0266459
299988	5.5	post-transition	0.00834595
299988	5.5	post-transition	-0.0338776
299988	5.5	post-transition	-0.0314828
299988	5.5	post-transition	0.0524194
299988	5.5	post-transition	-0.053327
299988	5.5	post-transition	0.147284
299988	5.5	post-transition	-0.0226617
299988	6.5	post-transition	-0.00147879
299988	6.5	post-transition	0.0756756
299988	6.5	post-transition	0.0843079
299988	4.5	post-transition	0.0573831
299988	4.5	post-transition	0.0932077
299988	4.5	post-transition	0.0574844
299988	4.5	post-transition	-0.0502046
299988	4.5	post-transition	0.0546898
299988	4.5	post-transition	-0.0666589
299988	8.5	post-transition	-0.00407821
299988	8.5	post-transition	0.0395257
299988	9.5	post-transition	0.0992657
299988	9.5	post-transition	-0.0546704
299988	9.5	post-transition	-0.0175106
299988	9.5	post-transition	-0.187281
299988	9.5	post-transition	-0.0864062
299988	8.5	post-transition	-0.002311
299988	8.5	post-transition	-0.0732857
299988	9.5	post-transition	-0.0367334
299988	9.5	post-transition	0.0725581
299988	9.5	post-transition	-0.0500312
299988	9.5	post-transition	0.157638
299988	9.5	post-transition	0.141702
299988	10.5	post-transition	-0.154918
299988	10.5	post-transition	0.0246544
299988	10.5	post-transition	0.0887758
299988	10.5	post-transition	0.0434077
299988	10.5	post-transition	-0.178212
299988	10.5	post-transition	-0.0162407
299988	10.5	post-transition	0.0838945
299988	10.5	post-transition	0.0702971
299988	8.5	post-transition	-0.0273405
299988	8.5	post-transition	-0.0404773
299988	8.5	post-transition	-0.0117174
299988	8.5	post-transition	-0.115416
299988	8.5	post-transition	-0.0436083
299988	8.5	post-transition	-0.000953972
299988	8.5	post-transition	-0.0220729
299988	8.5	post-transition	-0.00567512
299988	12.5	post-transition	-0.0990499
299988	12.5	post-transition	0.0730579
299988	12.5	post-transition	-0.107558
299988	12.5	post-transition	-0.0262917
299988	12.5	post-transition	-0.0488735
872699	-5.5	pre-transition	0.0816803
872699	-5.5	pre-transition	0.151853
872699	-4.5	pre-transition	0.0546252
872699	-4.5	pre-transition	0.0708682
872699	-3.5	pre-transition	0.0995519
872699	-3.5	pre-transition	0.0849457
872699	-3.5	pre-transition	-0.0604712
872699	-3.5	pre-transition	0.0994542
872699	-4.5	pre-transition	0.0830213
872699	-4.5	pre-transition	0.0867792
872699	-5.5	pre-transition	0.0793046
872699	-5.5	pre-transition	0.00924397
872699	-2.5	pre-transition	-0.07489
872699	-2.5	pre-transition	-0.0699827
872699	-2.5	pre-transition	-0.0856806
872699	-4.5	pre-transition	0.0706829
872699	-4.5	pre-transition	0.0668885
872699	-3.5	pre-transition	0.0172318
872699	-3.5	pre-transition	-0.0424943
872699	-3.5	pre-transition	0.0200211
872699	-3.5	pre-transition	0.0577074
872699	-4.5	pre-transition	0.176313
872699	-4.5	pre-transition	0.0591495
872699	-2.5	pre-transition	-0.134822
872699	-2.5	pre-transition	0.0792021
872699	-2.5	pre-transition	-0.00145714
872699	-1.5	pre-transition	0.129269
872699	-1.5	pre-transition	-0.040719
872699	-1.5	pre-transition	0.00263017
872699	-1.5	pre-transition	-0.00459691
872699	-0.5	pre-transition	0.0296407
872699	-0.5	pre-transition	0.11741
872699	0.5	post-transition	0.129756
872699	0.5	post-transition	0.220397
872699	0.5	post-transition	0.0918092
872699	0.5	post-transition	0.113223
872699	0.5	post-transition	0.0867049
872699	0.5	post-transition	0.163023
872699	0.5	post-transition	0.0451534
872699	0.5	post-transition	-0.0229755
872699	-1.5	pre-transition	-0.00133171
872699	-1.5	pre-transition	-0.0108098
872699	-0.5	pre-transition	0.200124
872699	-0.5	pre-transition	0.0974327
872699	1.5	post-transition	0.000628657
872699	1.5	post-transition	-0.0769563
872699	1.5	post-transition	0.0497109
872699	1.5	post-transition	-0.00254419
872699	1.5	post-transition	0.0176102
872699	1.5	post-transition	-0.00122122
872699	1.5	post-transition	0.00103719
872699	1.5	post-transition	0.0290464
872699	2.5	post-transition	-0.12026
872699	2.5	post-transition	0.143004
872699	2.5	post-transition	0.00730804
872699	2.5	post-transition	-0.11422
872699	3.5	post-transition	0.030877
872699	3.5	post-transition	-0.045617
872699	3.5	post-transition	0.0208013
872699	3.5	post-transition	-0.149287
872699	4.5	post-transition	-0.0270235
872699	4.5	post-transition	0.119423
872699	4.5	post-transition	0.0231835
872699	2.5	post-transition	-0.018048
872699	2.5	post-transition	-0.011754
872699	4.5	post-transition	-0.013531
872699	4.5	post-transition	0.0894711
872699	4.5	post-transition	0.00732945
872699	2.5	post-transition	-0.00237655
872699	2.5	post-transition	-0.00991131
872699	5.5	post-transition	0.0367702
872699	5.5	post-transition	0.0466267
872699	5.5	post-transition	0.0895037
872699	5.5	post-transition	0.127659
872699	5.5	post-transition	0.0433047
872699	5.5	post-transition	0.0204006
872699	5.5	post-transition	0.0980207
872699	5.5	post-transition	0.108595
872699	3.5	post-transition	-0.0707815
872699	3.5	post-transition	-0.0192704
872699	3.5	post-transition	-0.13945
872699	3.5	post-transition	-0.083634
872699	6.5	post-transition	0.114265
872699	6.5	post-transition	-0.155152
872699	6.5	post-transition	-0.0599864
872699	7.5	post-transition	-0.0309677
872699	7.5	post-transition	0.00637743
872699	7.5	post-transition	0.0905417
872699	7.5	post-transition	0.0270244
872699	8.5	post-transition	-0.110752
872699	8.5	post-transition	-0.119548
872699	8.5	post-transition	-0.0493603
872699	6.5	post-transition	-0.0292683
872699	8.5	post-transition	0.0112393
872699	8.5	post-transition	-0.071069
872699	8.5	post-transition	-0.0073265
872699	7.5	post-transition	0.0599607
872699	7.5	post-transition	-0.109348
872699	7.5	post-transition	-0.200052
872699	7.5	post-transition	-0.142908
872699	9.5	post-transition	-0.16392
872699	9.5	post-transition	0.0103373
872699	9.5	post-transition	0.0013513
872699	9.5	post-transition	-0.183296
872699	9.5	post-transition	-0.0986646
872699	9.5	post-transition	-0.0178814
872699	10.5	post-transition	-0.0754154
872699	10.5	post-transition	0.00515202
872699	10.5	post-transition	0.0536131
872699	10.5	post-transition	0.179185
872699	10.5	post-transition	-0.102676
872699	10.5	post-transition	-0.117245
872699	11.5	post-transition	0.00188153
872699	11.5	post-transition	0.00984335
872699	11.5	post-transition	-0.0881827
872699	11.5	post-transition	-0.153397
872699	12.5	post-transition	0.185789
872699	12.5	post-transition	0.0547016
872699	12.5	post-transition	0.143908
872699	12.5	post-transition	-0.184191
872699	11.5	post-transition	-0.0981079
872699	11.5	post-transition	-0.0686269
872699	10.5	post-transition	0.109106
872699	10.5	post-transition	0.107351
872699	12.5	post-transition	0.0793836
872699	12.5	post-transition	0.0262806
872699	12.5	post-transition	0.133734
872699	12.5	post-transition	-0.0804427
872699	11.5	post-transition	-0.0828987
872699	11.5	post-transition	-0.0192545
2519390	-5.5	pre-transition	0.0275604
2519390	-5.5	pre-transition	0.0824129
2519390	-5.5	pre-transition	0.0210084
2519390	-5.5	pre-transition	0.107249
2519390	-4.5	pre-transition	0.0481097
2519390	-4.5	pre-transition	0.0361442
2519390	-4.5	pre-transition	-0.0974667
2519390	-4.5	pre-transition	-0.0392348
2519390	-3.5	pre-transition	-0.0157246
2519390	-3.5	pre-transition	-0.000837406
2519390	-2.5	pre-transition	-0.0413126
2519390	-2.5	pre-transition	-0.0657442
2519390	-3.5	pre-transition	-0.0428917
2519390	-3.5	pre-transition	0.0494717
2519390	-2.5	pre-transition	0.204411
2519390	-2.5	pre-transition	0.0402461
2519390	-1.5	pre-transition	-0.110474
2519390	-1.5	pre-transition	-0.000153344
2519390	-0.5	pre-transition	-0.0959276
2519390	-0.5	pre-transition	-0.0129599
2519390	0.5	post-transition	-0.0749777
2519390	-0.5	pre-transition	0.0331215
2519390	-0.5	pre-transition	-0.0421804
2519390	0.5	post-transition	-0.0442188
2519390	1.5	post-transition	0.0502077
2519390	1.5	post-transition	0.0840177
2519390	1.5	post-transition	0.067822
2519390	1.5	post-transition	0.116975
2519390	2.5	post-transition	-0.031706
2519390	2.5	post-transition	-0.0574041
2519390	2.5	post-transition	-0.0108864
2519390	2.5	post-transition	-0.0243815
2519390	3.5	post-transition	0.0211255
2519390	3.5	post-transition	-0.0937832
2519390	4.5	post-transition	0.0702893
2519390	5.5	post-transition	0.117933
2519390	5.5	post-transition	0.105696
2519390	4.5	post-transition	0.117635
2519390	5.5	post-transition	-0.0361999
2519390	5.5	post-transition	-0.0599549
2519390	6.5	post-transition	-0.0508007
2519390	6.5	post-transition	-0.00371517
2519390	6.5	post-transition	-0.0885997
2519390	6.5	post-transition	0.0848709
2519390	7.5	post-transition	-0.0356796
2519390	7.5	post-transition	-0.100073
8078510	-7.5	pre-transition	-0.150179
8078510	-7.5	pre-transition	0.100299
8078510	-7.5	pre-transition	0.208813
8078510	-7.5	pre-transition	-0.0958885
8078510	-12.5	pre-transition	0.147881
8078510	-12.5	pre-transition	0.0679274
8078510	-11.5	pre-transition	0.0541468
8078510	-11.5	pre-transition	0.18031
8078510	-11.5	pre-transition	0.180755
8078510	-11.5	pre-transition	0.097757
8078510	-6.5	pre-transition	0.106016
8078510	-6.5	pre-transition	0.0783967
8078510	-6.5	pre-transition	0.0240564
8078510	-10.5	pre-transition	-0.0628208
8078510	-10.5	pre-transition	-0.0481957
8078510	-5.5	pre-transition	0.0149743
8078510	-5.5	pre-transition	0.014655
8078510	-5.5	pre-transition	-0.0260774
8078510	-5.5	pre-transition	0.00457979
8078510	-4.5	pre-transition	-0.0618124
8078510	-4.5	pre-transition	0.156324
8078510	-4.5	pre-transition	-0.0387682
8078510	-4.5	pre-transition	0.0467701
8078510	-4.5	pre-transition	-0.00927917
8078510	-4.5	pre-transition	-0.0536721
8078510	-4.5	pre-transition	-0.0387798
8078510	-4.5	pre-transition	0.0560262
8078510	-9.5	pre-transition	0.114986
8078510	-9.5	pre-transition	0.079131
8078510	-3.5	pre-transition	0.149201
8078510	-3.5	pre-transition	-0.171879
8078510	-3.5	pre-transition	-0.150726
8078510	-8.5	pre-transition	0.0580701
8078510	-8.5	pre-transition	0.0387902
8078510	-9.5	pre-transition	-0.00804139
8078510	-9.5	pre-transition	0.0908729
8078510	-3.5	pre-transition	0.186393
8078510	-3.5	pre-transition	-0.13645
8078510	-3.5	pre-transition	0.00199973
8078510	-2.5	pre-transition	-0.0691443
8078510	-2.5	pre-transition	0.129246
8078510	-2.5	pre-transition	-0.0231006
8078510	-1.5	pre-transition	-0.0523777
8078510	-1.5	pre-transition	-0.02946
8078510	-1.5	pre-transition	-0.102538
8078510	-1.5	pre-transition	-0.0510959
8078510	-7.5	pre-transition	-0.0215749
8078510	-7.5	pre-transition	0.100145
8078510	-2.5	pre-transition	0.0562582
8078510	-2.5	pre-transition	0.0692929
8078510	-2.5	pre-transition	0.0764282
8078510	-8.5	pre-transition	0.0179987
8078510	-8.5	pre-transition	0.0552183
8078510	-7.5	pre-transition	0.0642694
8078510	-7.5	pre-transition	0.0259519
8078510	-1.5	pre-transition	0.0715061
8078510	-1.5	pre-transition	0.121405
8078510	-1.5	pre-transition	0.090133
8078510	-1.5	pre-transition	0.0416206
8078510	-6.5	pre-transition	-0.0572137
8078510	-6.5	pre-transition	0.0376946
8078510	-0.5	pre-transition	-0.0143857
8078510	-0.5	pre-transition	0.0679042
8078510	-0.5	pre-transition	0.0867395
8078510	-0.5	pre-transition	0.0957282
8078510	-0.5	pre-transition	0.145526
8078510	-0.5	pre-transition	-0.0205356
8078510	-0.5	pre-transition	-0.0647895
8078510	-0.5	pre-transition	-0.0730815
8078510	0.5	post-transition	-0.015533
8078510	0.5	post-transition	0.0533226
8078510	0.5	post-transition	0.00576155
8078510	0.5	post-transition	0.0659707
8078510	0.5	post-transition	0.0190771
8078510	0.5	post-transition	-0.00960789
8078510	-5.5	pre-transition	0.00574722
8078510	-5.5	pre-transition	0.0666104
8078510	-5.5	pre-transition	-0.114371
8078510	-5.5	pre-transition	0.0340023
8078510	-4.5	pre-transition	0.058024
8078510	-4.5	pre-transition	0.0728304
8078510	1.5	post-transition	0.0690834
8078510	1.5	post-transition	0.0509725
8078510	2.5	post-transition	-0.121199
8078510	2.5	post-transition	-0.0662985
8078510	-4.5	pre-transition	0.125728
8078510	-4.5	pre-transition	0.0116421
8078510	3.5	post-transition	0.0980202
8078510	1.5	post-transition	0.096409
8078510	1.5	post-transition	-0.0163223
8078510	2.5	post-transition	0.0271919
8078510	2.5	post-transition	0.052832
8078510	-3.5	pre-transition	-0.0916137
8078510	-3.5	pre-transition	-0.0446725
8078510	-2.5	pre-transition	-0.118636
8078510	-2.5	pre-transition	0.0347914
8078510	3.5	post-transition	0.0802941
8078510	-1.5	pre-transition	0.0221874
8078510	-1.5	pre-transition	0.0347601
8078510	-1.5	pre-transition	0.011155
8078510	-1.5	pre-transition	0.118111
8078510	4.5	post-transition	0.0838218
8078510	4.5	post-transition	-0.0236357
8078510	-0.5	pre-transition	0.00196461
8078510	-0.5	pre-transition	-0.157529
8078510	-0.5	pre-transition	0.131964
8078510	-0.5	pre-transition	0.00629987
8078510	4.5	post-transition	-0.128457
8078510	4.5	post-transition	0.0604462
8078510	0.5	post-transition	-0.0696212
8078510	0.5	post-transition	0.0706971
8078510	5.5	post-transition	-0.00397238
8078510	5.5	post-transition	-0.000341426
8078510	6.5	post-transition	0.156922
8078510	6.5	post-transition	-0.0779004
8078510	7.5	post-transition	0.057578
8078510	7.5	post-transition	-0.0467573
8078510	6.5	post-transition	0.0102094
8078510	6.5	post-transition	-0.0552169
8078510	7.5	post-transition	-0.0482507
8078510	7.5	post-transition	-0.0319851
8078510	8.5	post-transition	-0.063278
8078510	8.5	post-transition	0.106167
8078510	9.5	post-transition	-0.0563931
8078510	8.5	post-transition	0.0670736
8078510	8.5	post-transition	0.0229025
8078510	9.5	post-transition	0.00693377
720490	-10.5	pre-transition	-0.0335677
720490	-10.5	pre-transition	0.0392177
720490	-8.5	pre-transition	-0.258001
720490	-8.5	pre-transition	-0.0104276
720490	-7.5	pre-transition	0.0335467
720490	-7.5	pre-transition	-0.067005
720490	-9.5	pre-transition	-0.00431025
720490	-9.5	pre-transition	0.0159094
720490	-8.5	pre-transition	0.156544
720490	-8.5	pre-transition	-0.0889116
720490	-9.5	pre-transition	0.159787
720490	-9.5	pre-transition	0.0738613
720490	-8.5	pre-transition	-0.197156
720490	-8.5	pre-transition	-0.0458222
720490	-7.5	pre-transition	0.042027
720490	-7.5	pre-transition	0.0560793
720490	-7.5	pre-transition	-0.00314466
720490	-7.5	pre-transition	-0.0528072
720490	-6.5	pre-transition	0.329504
720490	-6.5	pre-transition	0.262467
720490	-6.5	pre-transition	0.0113446
720490	-6.5	pre-transition	-0.0284757
720490	-5.5	pre-transition	-0.0678341
720490	-5.5	pre-transition	0.06652
720490	-5.5	pre-transition	-0.00678372
720490	-5.5	pre-transition	-0.00323637
720490	-7.5	pre-transition	0.0485603
720490	-7.5	pre-transition	-0.113553
720490	-5.5	pre-transition	0.0639203
720490	-5.5	pre-transition	0.0485094
720490	-5.5	pre-transition	0.0273591
720490	-5.5	pre-transition	0.0141362
720490	-6.5	pre-transition	0.0488674
720490	-6.5	pre-transition	0.0868384
720490	-5.5	pre-transition	0.00160826
720490	-5.5	pre-transition	-0.0473091
720490	-4.5	pre-transition	-0.0275965
720490	-4.5	pre-transition	0.18774
720490	-6.5	pre-transition	0.0584469
720490	-6.5	pre-transition	0.000119565
720490	-4.5	pre-transition	0.00861055
720490	-4.5	pre-transition	-0.062118
720490	-5.5	pre-transition	0.0186951
720490	-5.5	pre-transition	0.0381952
720490	-4.5	pre-transition	0.146302
720490	-4.5	pre-transition	0.0883011
720490	-4.5	pre-transition	-0.0447212
720490	-4.5	pre-transition	-0.132013
720490	-3.5	pre-transition	-0.164313
720490	-3.5	pre-transition	-0.0896517
720490	-2.5	pre-transition	-0.0720096
720490	-2.5	pre-transition	-0.039492
720490	-2.5	pre-transition	0.00947147
720490	-2.5	pre-transition	0.0119178
720490	-1.5	pre-transition	0.0400657
720490	-1.5	pre-transition	0.0455465
720490	-1.5	pre-transition	0.0125033
720490	-1.5	pre-transition	-0.090453
720490	-2.5	pre-transition	-0.0496329
720490	-2.5	pre-transition	0.0278192
720490	-2.5	pre-transition	-0.0147845
720490	-2.5	pre-transition	-0.124954
720490	-3.5	pre-transition	0.0527569
720490	-3.5	pre-transition	-0.0928939
720490	-1.5	pre-transition	-0.055295
720490	-1.5	pre-transition	-0.0511217
720490	-1.5	pre-transition	-0.028786
720490	-1.5	pre-transition	-0.0739479
720490	-0.5	pre-transition	0.0692561
720490	-0.5	pre-transition	0.0974725
720490	-2.5	pre-transition	0.00874046
720490	-2.5	pre-transition	0.0612027
720490	0.5	post-transition	-0.00453669
720490	0.5	post-transition	-0.132732
720490	-0.5	pre-transition	4.11377e-05
720490	-0.5	pre-transition	0.0149258
720490	1.5	post-transition	0.071294
720490	1.5	post-transition	-0.00935733
720490	1.5	post-transition	-0.0975009
720490	1.5	post-transition	0.0483695
720490	-2.5	pre-transition	0.12467
720490	-2.5	pre-transition	0.0343181
720490	-1.5	pre-transition	-0.0388246
720490	-1.5	pre-transition	0.0789543
720490	0.5	post-transition	-0.0154002
720490	0.5	post-transition	-0.07706
720490	-0.5	pre-transition	-0.0208013
720490	-0.5	pre-transition	0.0418707
720490	-1.5	pre-transition	-0.0725646
720490	-1.5	pre-transition	0.0439477
720490	1.5	post-transition	0.0829305
720490	1.5	post-transition	0.0141399
720490	1.5	post-transition	-0.00285156
720490	1.5	post-transition	-0.113157
720490	-0.5	pre-transition	0.00995944
720490	-0.5	pre-transition	0.00287934
720490	2.5	post-transition	0.0448777
720490	2.5	post-transition	-0.160916
720490	2.5	post-transition	-0.0080634
720490	2.5	post-transition	-0.0346001
720490	0.5	post-transition	0.0454884
720490	0.5	post-transition	0.100096
720490	2.5	post-transition	0.0320884
720490	2.5	post-transition	-0.0210364
720490	2.5	post-transition	-0.0739603
720490	2.5	post-transition	-0.0463575
720490	1.5	post-transition	-0.0851773
720490	1.5	post-transition	0.0634237
720490	3.5	post-transition	0.0205099
720490	3.5	post-transition	-0.0334362
720490	4.5	post-transition	-0.0077387
720490	4.5	post-transition	-0.024612
720490	5.5	post-transition	-0.0119173
720490	5.5	post-transition	-0.0670969
720490	5.5	post-transition	-0.000255482
720490	5.5	post-transition	0.0145649
720490	1.5	post-transition	0.00684113
720490	1.5	post-transition	-0.0249093
720490	2.5	post-transition	-0.0183192
720490	2.5	post-transition	-0.058668
720490	2.5	post-transition	0.0498782
720490	2.5	post-transition	-0.0210635
720490	6.5	post-transition	0.0329942
720490	6.5	post-transition	0.0771377
720490	6.5	post-transition	-0.0286002
720490	6.5	post-transition	-0.0138226
720490	4.5	post-transition	0.0531431
720490	4.5	post-transition	-1.79452e-05
720490	3.5	post-transition	-0.0152569
720490	3.5	post-transition	0.0430754
720490	4.5	post-transition	0.0429072
720490	4.5	post-transition	-0.0300132
720490	3.5	post-transition	-0.125782
720490	3.5	post-transition	-0.0241495
720490	4.5	post-transition	0.111018
720490	4.5	post-transition	0.0900209
720490	6.5	post-transition	0.0146419
720490	6.5	post-transition	0.04691
720490	6.5	post-transition	-0.082562
720490	6.5	post-transition	0.00456505
720490	5.5	post-transition	0.0214295
720490	5.5	post-transition	-0.00686314
720490	5.5	post-transition	0.06287
720490	5.5	post-transition	0.12355
720490	7.5	post-transition	0.0712207
720490	7.5	post-transition	-0.0409973
720490	6.5	post-transition	0.0472148
720490	6.5	post-transition	-0.0657997
720490	6.5	post-transition	-0.0699055
720490	6.5	post-transition	-0.049822
720490	9.5	post-transition	0.0305232
720490	9.5	post-transition	0.0472137
720490	7.5	post-transition	-0.0100985
720490	9.5	post-transition	-0.0142161
720490	9.5	post-transition	0.00138921
720490	10.5	post-transition	0.0917786
720490	10.5	post-transition	0.0191439
720490	7.5	post-transition	0.0756832
720490	10.5	post-transition	0.130434
720490	10.5	post-transition	0.114171
446983	-12.5	pre-transition	0.0353305
446983	-12.5	pre-transition	-0.0282298
446983	-12.5	pre-transition	0.186735
446983	-12.5	pre-transition	0.13971
446983	-12.5	pre-transition	-0.0079372
446983	-12.5	pre-transition	-0.0967242
446983	-11.5	pre-transition	0.0431845
446983	-11.5	pre-transition	0.0608106
446983	-11.5	pre-transition	-0.0676819
446983	-11.5	pre-transition	0.106522
446983	-10.5	pre-transition	-0.0241961
446983	-10.5	pre-transition	-0.0043273
446983	-10.5	pre-transition	-0.0334268
446983	-10.5	pre-transition	0.0132649
446983	-12.5	pre-transition	-0.0245172
446983	-12.5	pre-transition	0.0530824
446983	-9.5	pre-transition	0.000557335
446983	-9.5	pre-transition	-0.0152308
446983	-9.5	pre-transition	0.086708
446983	-9.5	pre-transition	-0.00126458
446983	-7.5	pre-transition	0.0492051
446983	-7.5	pre-transition	0.159289
446983	-7.5	pre-transition	0.105266
446983	-7.5	pre-transition	0.146941
446983	-11.5	pre-transition	-0.109399
446983	-11.5	pre-transition	-0.034281
446983	-10.5	pre-transition	0.0869747
446983	-10.5	pre-transition	-0.0242804
446983	-11.5	pre-transition	0.0678419
446983	-11.5	pre-transition	0.0793898
446983	-10.5	pre-transition	0.0343066
446983	-10.5	pre-transition	0.0379596
446983	-8.5	pre-transition	-0.00957334
446983	-8.5	pre-transition	0.160359
446983	-8.5	pre-transition	0.00949862
446983	-9.5	pre-transition	-0.01864
446983	-9.5	pre-transition	0.171653
446983	-6.5	pre-transition	-0.00833292
446983	-6.5	pre-transition	-0.215355
446983	-6.5	pre-transition	-0.045297
446983	-9.5	pre-transition	0.0544527
446983	-9.5	pre-transition	0.0870216
446983	-6.5	pre-transition	0.0603687
446983	-6.5	pre-transition	-0.020163
446983	-6.5	pre-transition	-0.0748903
446983	-8.5	pre-transition	-0.0296324
446983	-8.5	pre-transition	0.167188
446983	-5.5	pre-transition	0.0397634
446983	-5.5	pre-transition	0.0802474
446983	-7.5	pre-transition	0.0320184
446983	-7.5	pre-transition	0.0809399
446983	-4.5	pre-transition	0.166775
446983	-4.5	pre-transition	-0.0075366
446983	-4.5	pre-transition	-0.0342218
446983	-4.5	pre-transition	-0.0628813
446983	-6.5	pre-transition	-0.0114556
446983	-6.5	pre-transition	0.132327
446983	-5.5	pre-transition	0.093085
446983	-5.5	pre-transition	0.0285015
446983	-4.5	pre-transition	-0.0470605
446983	-4.5	pre-transition	0.0318227
446983	-4.5	pre-transition	0.0320301
446983	-4.5	pre-transition	0.0382667
446983	-7.5	pre-transition	0.00250027
446983	-7.5	pre-transition	0.12227
446983	-5.5	pre-transition	0.0735043
446983	-5.5	pre-transition	-0.0602273
446983	-3.5	pre-transition	0.260504
446983	-3.5	pre-transition	0.0100994
446983	-3.5	pre-transition	-0.0088771
446983	-3.5	pre-transition	-0.088993
446983	-3.5	pre-transition	0.147568
446983	-3.5	pre-transition	-0.0931915
446983	-3.5	pre-transition	0.0517927
446983	-3.5	pre-transition	-0.112849
446983	-2.5	pre-transition	0.168432
446983	-2.5	pre-transition	0.192743
446983	-2.5	pre-transition	-0.123705
446983	-2.5	pre-transition	-0.0150819
446983	-5.5	pre-transition	-0.0430785
446983	-5.5	pre-transition	0.0292654
446983	-2.5	pre-transition	0.0785244
446983	-2.5	pre-transition	-0.0999063
446983	-2.5	pre-transition	6.20843e-05
446983	-2.5	pre-transition	-0.0389151
446983	-4.5	pre-transition	-0.03779
446983	-4.5	pre-transition	0.0301668
446983	-4.5	pre-transition	0.0701526
446983	-4.5	pre-transition	-0.0345105
446983	-1.5	pre-transition	0.0755754
446983	-1.5	pre-transition	-0.0442459
446983	-3.5	pre-transition	-0.011998
446983	-3.5	pre-transition	-0.0843324
446983	-3.5	pre-transition	0.0440272
446983	-3.5	pre-transition	-0.140513
446983	-0.5	pre-transition	0.0365663
446983	-0.5	pre-transition	0.0147408
446983	-2.5	pre-transition	0.0424389
446983	-2.5	pre-transition	0.136781
446983	-1.5	pre-transition	0.0326747
446983	-1.5	pre-transition	-0.101936
446983	0.5	post-transition	0.0899529
446983	0.5	post-transition	-0.0898452
446983	0.5	post-transition	0.00934729
446983	0.5	post-transition	0.0824306
446983	-1.5	pre-transition	-0.0700051
446983	-1.5	pre-transition	0.0602071
446983	-0.5	pre-transition	0.050932
446983	-0.5	pre-transition	-0.0664612
446983	1.5	post-transition	-0.134214
446983	1.5	post-transition	0.10318
446983	-2.5	pre-transition	-0.0684413
446983	-2.5	pre-transition	0.0461165
446983	0.5	post-transition	0.0572857
446983	0.5	post-transition	-0.0409962
446983	0.5	post-transition	-0.132999
446983	0.5	post-transition	-0.00118422
446983	-1.5	pre-transition	-0.183605
446983	-1.5	pre-transition	0.059992
446983	1.5	post-transition	0.108869
446983	1.5	post-transition	-0.0453284
446983	-0.5	pre-transition	-0.100228
446983	0.5	post-transition	0.187326
446983	0.5	post-transition	0.0821756
446983	0.5	post-transition	0.150962
446983	0.5	post-transition	-0.0178195
446983	3.5	post-transition	0.163551
446983	3.5	post-transition	0.0583908
446983	4.5	post-transition	0.0295942
446983	3.5	post-transition	0.0866661
446983	3.5	post-transition	0.0956073
446983	4.5	post-transition	0.141862
446983	5.5	post-transition	0.170207
446983	5.5	post-transition	0.142472
446983	5.5	post-transition	-0.0131244
446983	5.5	post-transition	-0.0103379
555530	-4.5	pre-transition	0.0537341
555530	-4.5	pre-transition	-0.040713
555530	-4.5	pre-transition	0.024004
555530	-4.5	pre-transition	0.041298
555530	-10.5	pre-transition	-0.0033842
555530	-10.5	pre-transition	0.0934079
555530	-10.5	pre-transition	0.120321
555530	-10.5	pre-transition	0.0270258
555530	-9.5	pre-transition	0.0185493
555530	-9.5	pre-transition	-0.0398342
555530	-3.5	pre-transition	0.0725639
555530	-3.5	pre-transition	0.107283
555530	-3.5	pre-transition	-0.0997699
555530	-3.5	pre-transition	-0.0499516
555530	-9.5	pre-transition	-0.0450688
555530	-9.5	pre-transition	0.00968987
555530	-8.5	pre-transition	-0.0660784
555530	-8.5	pre-transition	0.0231433
555530	-2.5	pre-transition	-0.164456
555530	-2.5	pre-transition	0.0364933
555530	-2.5	pre-transition	-0.0158331
555530	-2.5	pre-transition	0.0398538
555530	-1.5	pre-transition	-0.0437329
555530	-1.5	pre-transition	-0.0167998
555530	-1.5	pre-transition	-0.0102138
555530	-1.5	pre-transition	-0.00971788
555530	-3.5	pre-transition	-0.0180815
555530	-3.5	pre-transition	-0.0343967
555530	-3.5	pre-transition	-0.0801344
555530	-3.5	pre-transition	0.00315661
555530	-2.5	pre-transition	0.00641404
555530	-2.5	pre-transition	0.00277192
555530	-2.5	pre-transition	-0.0610532
555530	-2.5	pre-transition	-0.0350146
555530	-8.5	pre-transition	-0.0530632
555530	-8.5	pre-transition	-0.0198746
555530	-1.5	pre-transition	0.0735392
555530	-1.5	pre-transition	-0.0763985
555530	-1.5	pre-transition	-0.00867811
555530	-1.5	pre-transition	-0.0236473
555530	-7.5	pre-transition	-0.139539
555530	-7.5	pre-transition	0.0736904
555530	-7.5	pre-transition	-0.0933852
555530	-7.5	pre-transition	0.0260357
555530	-0.5	pre-transition	-0.0012687
555530	-0.5	pre-transition	-0.0100609
555530	-0.5	pre-transition	0.0427014
555530	-0.5	pre-transition	-0.0368418
555530	-6.5	pre-transition	0.120833
555530	-6.5	pre-transition	0.167139
555530	-0.5	pre-transition	0.0100668
555530	-0.5	pre-transition	0.0785509
555530	-0.5	pre-transition	-0.0688948
555530	-0.5	pre-transition	-0.161936
555530	-5.5	pre-transition	0.0057457
555530	-5.5	pre-transition	-0.000230379
555530	0.5	post-transition	0.0452892
555530	0.5	post-transition	0.00181129
555530	0.5	post-transition	0.00231894
555530	0.5	post-transition	-0.107737
555530	-4.5	pre-transition	-0.0214721
555530	-4.5	pre-transition	0.00655611
555530	-3.5	pre-transition	0.00109872
555530	-3.5	pre-transition	-0.0491709
555530	-6.5	pre-transition	0.116435
555530	-6.5	pre-transition	0.0228686
555530	-4.5	pre-transition	-0.0497107
555530	-4.5	pre-transition	0.0214368
555530	1.5	post-transition	0.053822
555530	1.5	post-transition	-0.091624
555530	1.5	post-transition	0.0497054
555530	-3.5	pre-transition	-0.0547757
555530	-3.5	pre-transition	-0.0399368
555530	2.5	post-transition	-0.132859
555530	2.5	post-transition	0.0276688
555530	2.5	post-transition	-0.00231262
555530	2.5	post-transition	0.0213174
555530	2.5	post-transition	-0.013915
555530	2.5	post-transition	0.00480245
555530	2.5	post-transition	0.0920907
555530	2.5	post-transition	0.00309224
555530	-2.5	pre-transition	0.0681769
555530	-2.5	pre-transition	0.0168619
555530	3.5	post-transition	-0.0592443
555530	3.5	post-transition	0.00803225
555530	-2.5	pre-transition	-0.110389
555530	-2.5	pre-transition	-0.0853525
555530	-1.5	pre-transition	0.081478
555530	-1.5	pre-transition	0.160302
555530	3.5	post-transition	-0.00313392
555530	3.5	post-transition	0.050518
555530	-1.5	pre-transition	0.0662339
555530	-1.5	pre-transition	0.110681
555530	4.5	post-transition	0.00203727
555530	4.5	post-transition	-0.032587
555530	4.5	post-transition	-0.0590341
555530	4.5	post-transition	-0.0917306
555530	-0.5	pre-transition	0.10372
555530	-0.5	pre-transition	0.0902858
555530	5.5	post-transition	-0.0101146
555530	5.5	post-transition	0.0601507
555530	5.5	post-transition	0.00378554
555530	5.5	post-transition	0.0638198
555530	-0.5	pre-transition	0.00792779
555530	-0.5	pre-transition	0.0232916
555530	0.5	post-transition	0.111342
555530	0.5	post-transition	-0.0157106
555530	6.5	post-transition	-0.0309795
555530	6.5	post-transition	-0.0537219
555530	0.5	post-transition	0.0436454
555530	0.5	post-transition	0.105137
555530	6.5	post-transition	0.0765826
555530	6.5	post-transition	-0.00148486
555530	1.5	post-transition	-0.00938483
555530	1.5	post-transition	0.142649
555530	7.5	post-transition	-0.127572
555530	7.5	post-transition	0.0172295
555530	2.5	post-transition	-0.0723075
555530	2.5	post-transition	-0.114681
555530	2.5	post-transition	0.0633247
555530	2.5	post-transition	0.136297
555530	7.5	post-transition	0.048531
555530	7.5	post-transition	-0.0217632
555530	8.5	post-transition	-0.0795899
555530	8.5	post-transition	-0.020423
555530	9.5	post-transition	0.135915
555530	9.5	post-transition	-0.0447533
555530	9.5	post-transition	0.0608227
555530	9.5	post-transition	0.122688
555530	10.5	post-transition	-0.00704193
555530	10.5	post-transition	0.0853508
555530	10.5	post-transition	0.00909843
555530	10.5	post-transition	0.126337
555530	12.5	post-transition	0.105409
555530	11.5	post-transition	0.138755
555530	11.5	post-transition	0.0587322
555530	12.5	post-transition	-0.163055
707328	-6.5	pre-transition	0.0383333
707328	-6.5	pre-transition	-0.0911572
707328	-5.5	pre-transition	0.028682
707328	-5.5	pre-transition	0.0899641
707328	-6.5	pre-transition	0.00630199
707328	-6.5	pre-transition	0.241833
707328	-4.5	pre-transition	0.0208553
707328	-4.5	pre-transition	0.0734294
707328	-5.5	pre-transition	-0.108275
707328	-5.5	pre-transition	0.0333824
707328	-3.5	pre-transition	0.0492209
707328	-3.5	pre-transition	-0.00703186
707328	-4.5	pre-transition	-0.0353982
707328	-4.5	pre-transition	0.0870074
707328	-3.5	pre-transition	-0.0301405
707328	-3.5	pre-transition	-0.144115
707328	-2.5	pre-transition	0.141159
707328	-2.5	pre-transition	-0.0676446
707328	-1.5	pre-transition	0.0845843
707328	-1.5	pre-transition	-0.03807
707328	-1.5	pre-transition	-0.0350723
707328	-1.5	pre-transition	0.0646423
707328	-0.5	pre-transition	0.0874258
707328	-0.5	pre-transition	-0.0613925
707328	0.5	post-transition	-0.0120555
707328	0.5	post-transition	-0.0365466
707328	-0.5	pre-transition	0.0571767
707328	-0.5	pre-transition	-0.0290047
707328	0.5	post-transition	0.0625103
707328	0.5	post-transition	-0.0708475
707328	1.5	post-transition	-0.0613966
707328	1.5	post-transition	0.11011
707328	2.5	post-transition	0.0443394
707328	2.5	post-transition	-0.055515
707328	2.5	post-transition	-0.0414899
707328	2.5	post-transition	0.0918167
653150	-12.5	pre-transition	0.123193
653150	-12.5	pre-transition	0.000293253
653150	-12.5	pre-transition	0.123427
653150	-10.5	pre-transition	-0.0313159
653150	-10.5	pre-transition	0.110803
653150	-10.5	pre-transition	0.0819648
653150	-10.5	pre-transition	0.159088
653150	-10.5	pre-transition	0.126592
653150	-9.5	pre-transition	0.0946304
653150	-9.5	pre-transition	-0.0393867
653150	-7.5	pre-transition	-0.0300418
653150	-7.5	pre-transition	-0.00590613
653150	-7.5	pre-transition	0.153667
653150	-6.5	pre-transition	0.0825179
653150	-6.5	pre-transition	0.0758209
653150	-6.5	pre-transition	0.0380248
653150	-6.5	pre-transition	0.0802621
653150	-6.5	pre-transition	0.0179146
653150	-5.5	pre-transition	0.118057
653150	-3.5	pre-transition	-0.0242454
653150	-3.5	pre-transition	0.0376707
653150	-3.5	pre-transition	0.0250073
653150	-3.5	pre-transition	-0.0518157
653150	0.5	post-transition	0.136423
653150	0.5	post-transition	-0.0518577
653150	0.5	post-transition	0.0274633
653150	0.5	post-transition	-0.0790665
653150	0.5	post-transition	0.0716787
653150	0.5	post-transition	-0.0776285
681160	-12.5	pre-transition	0.016289
681160	-12.5	pre-transition	0.0268257
681160	-12.5	pre-transition	0.080585
681160	-12.5	pre-transition	0.0304842
681160	-12.5	pre-transition	-0.0831897
681160	-12.5	pre-transition	0.0254706
681160	-12.5	pre-transition	-0.0603123
681160	-12.5	pre-transition	0.072079
681160	-11.5	pre-transition	-0.187378
681160	-11.5	pre-transition	0.0651101
681160	-11.5	pre-transition	-0.0726835
681160	-11.5	pre-transition	-0.0623712
681160	-11.5	pre-transition	0.0237558
681160	-11.5	pre-transition	0.145739
681160	-11.5	pre-transition	0.0751867
681160	-11.5	pre-transition	-0.0550511
681160	-10.5	pre-transition	-0.175677
681160	-10.5	pre-transition	0.262343
681160	-10.5	pre-transition	-0.0638108
681160	-10.5	pre-transition	-0.0652449
681160	-9.5	pre-transition	0.142984
681160	-9.5	pre-transition	-0.00357197
681160	-8.5	pre-transition	0.265667
681160	-8.5	pre-transition	0.119968
681160	-8.5	pre-transition	0.126228
681160	-8.5	pre-transition	-0.0427014
681160	-9.5	pre-transition	0.137388
681160	-9.5	pre-transition	0.216073
681160	-8.5	pre-transition	0.128647
681160	-8.5	pre-transition	0.125797
681160	-8.5	pre-transition	0.0218171
681160	-8.5	pre-transition	-0.0891895
681160	-12.5	pre-transition	-0.0545027
681160	-12.5	pre-transition	-0.0701967
681160	-12.5	pre-transition	-0.128515
681160	-12.5	pre-transition	-0.0777348
681160	-7.5	pre-transition	0.216412
681160	-7.5	pre-transition	0.116313
681160	-7.5	pre-transition	-0.127709
681160	-7.5	pre-transition	-0.0234433
681160	-7.5	pre-transition	-0.0305017
681160	-7.5	pre-transition	0.154187
681160	-7.5	pre-transition	0.0095218
681160	-7.5	pre-transition	0.0443308
681160	-6.5	pre-transition	0.0836908
681160	-6.5	pre-transition	-0.0113526
681160	-6.5	pre-transition	-0.0175505
681160	-5.5	pre-transition	0.0352539
681160	-5.5	pre-transition	0.0333123
681160	-6.5	pre-transition	0.0829484
681160	-6.5	pre-transition	0.0171382
681160	-6.5	pre-transition	-0.131657
681160	-5.5	pre-transition	-0.0376325
681160	-5.5	pre-transition	0.20294
681160	-8.5	pre-transition	-0.000395541
681160	-8.5	pre-transition	-0.0062795
681160	-4.5	pre-transition	-0.0331323
681160	-4.5	pre-transition	0.113196
681160	-8.5	pre-transition	0.0288018
681160	-8.5	pre-transition	0.0877246
681160	-3.5	pre-transition	0.0814743
681160	-3.5	pre-transition	0.0330576
681160	-3.5	pre-transition	0.0338403
681160	-3.5	pre-transition	0.0541684
681160	-3.5	pre-transition	0.0977647
681160	-3.5	pre-transition	-0.000132744
681160	-2.5	pre-transition	0.0664919
681160	-2.5	pre-transition	0.0148508
681160	-2.5	pre-transition	0.000602725
681160	-2.5	pre-transition	0.0943688
681160	-2.5	pre-transition	-0.0925361
681160	-2.5	pre-transition	-0.0764574
681160	-5.5	pre-transition	0.0860318
681160	-1.5	pre-transition	-0.0198076
681160	-1.5	pre-transition	-0.0765787
681160	-1.5	pre-transition	-0.18299
681160	-1.5	pre-transition	-0.0629609
681160	-1.5	pre-transition	0.0767661
681160	-1.5	pre-transition	-0.0496576
681160	-1.5	pre-transition	-0.203052
681160	-1.5	pre-transition	-0.0696571
681160	-0.5	pre-transition	0.00941869
681160	-0.5	pre-transition	0.0173597
681160	-0.5	pre-transition	-0.0229741
681160	-0.5	pre-transition	0.0301336
681160	0.5	post-transition	-0.0280387
681160	0.5	post-transition	-0.0739531
681160	1.5	post-transition	-0.0981852
681160	1.5	post-transition	0.0160333
681160	1.5	post-transition	0.161546
681160	1.5	post-transition	0.0710634
681160	1.5	post-transition	0.176909
681160	1.5	post-transition	0.160379
681160	1.5	post-transition	-0.00506098
681160	1.5	post-transition	0.0077188
681160	2.5	post-transition	0.123116
681160	-1.5	pre-transition	-0.0449183
681160	-1.5	pre-transition	0.117456
681160	-1.5	pre-transition	0.0107827
681160	-1.5	pre-transition	-0.0433212
681160	2.5	post-transition	0.0958058
681160	3.5	post-transition	-0.0484626
686402	-2.5	pre-transition	-0.218632
686402	-2.5	pre-transition	-0.108592
686402	-2.5	pre-transition	-0.0667044
686402	-2.5	pre-transition	-0.0504975
686402	-1.5	pre-transition	0.104276
686402	-1.5	pre-transition	0.0666139
686402	-1.5	pre-transition	0.0216506
686402	-1.5	pre-transition	0.0865769
686402	-1.5	pre-transition	0.0538642
686402	-1.5	pre-transition	0.0115864
686402	-10.5	pre-transition	0.0558221
686402	-10.5	pre-transition	-0.033658
686402	-0.5	pre-transition	0.00346262
686402	-0.5	pre-transition	-0.0504241
686402	-0.5	pre-transition	-0.0838923
686402	-0.5	pre-transition	0.0297073
686402	-10.5	pre-transition	0.0123583
686402	-10.5	pre-transition	0.122145
686402	-9.5	pre-transition	-0.0153706
686402	-9.5	pre-transition	-0.0742317
686402	-9.5	pre-transition	-0.0494467
686402	-9.5	pre-transition	-0.00511996
686402	0.5	post-transition	0.0107727
686402	0.5	post-transition	-0.0495505
686402	0.5	post-transition	0.0862596
686402	0.5	post-transition	0.174528
686402	0.5	post-transition	0.0132267
686402	0.5	post-transition	0.0671539
686402	-8.5	pre-transition	0.00332393
686402	-8.5	pre-transition	0.0213232
686402	-7.5	pre-transition	-0.0788214
686402	-7.5	pre-transition	0.0055371
686402	-8.5	pre-transition	-0.0338114
686402	-8.5	pre-transition	0.0137609
686402	-7.5	pre-transition	0.00554515
686402	-7.5	pre-transition	-0.00780634
686402	1.5	post-transition	0.0329388
686402	1.5	post-transition	0.0846272
686402	1.5	post-transition	-0.0738896
686402	1.5	post-transition	-0.0331138
686402	2.5	post-transition	-0.0389578
686402	2.5	post-transition	-0.0105223
686402	2.5	post-transition	-0.0486008
686402	2.5	post-transition	0.104907
686402	2.5	post-transition	-0.0422342
686402	2.5	post-transition	0.0338471
686402	-6.5	pre-transition	0.105186
686402	-6.5	pre-transition	0.0124327
686402	3.5	post-transition	-0.0911214
686402	3.5	post-transition	0.0444596
686402	3.5	post-transition	0.0163572
686402	3.5	post-transition	-0.0921778
686402	-6.5	pre-transition	0.0994652
686402	-6.5	pre-transition	-0.0392877
686402	4.5	post-transition	-0.0602824
686402	4.5	post-transition	0.0901952
686402	4.5	post-transition	0.0164995
686402	4.5	post-transition	0.018535
686402	-4.5	pre-transition	0.0706414
686402	-4.5	pre-transition	0.00299096
686402	-5.5	pre-transition	-0.0666658
686402	-3.5	pre-transition	-0.00201471
686402	-3.5	pre-transition	-0.0061682
686402	-3.5	pre-transition	0.0218327
686402	-3.5	pre-transition	0.00535721
686402	5.5	post-transition	0.00559488
686402	-2.5	pre-transition	-0.0309156
686402	-2.5	pre-transition	-0.0390026
686402	-1.5	pre-transition	-0.0306694
686402	5.5	post-transition	0.07908
686402	-0.5	pre-transition	0.0497543
686402	-0.5	pre-transition	-0.0491852
686402	-2.5	pre-transition	-0.0307165
686402	-2.5	pre-transition	-0.0072921
686402	6.5	post-transition	0.0927944
686402	6.5	post-transition	-0.0355071
686402	7.5	post-transition	-0.0079239
686402	7.5	post-transition	-0.083947
686402	-1.5	pre-transition	-0.0154942
686402	7.5	post-transition	0.0680831
686402	7.5	post-transition	0.053759
686402	-0.5	pre-transition	-0.0373459
686402	-0.5	pre-transition	-0.0356855
686402	8.5	post-transition	0.040562
686402	8.5	post-transition	-0.0551715
686402	0.5	post-transition	-0.0147972
686402	0.5	post-transition	0.0837095
686402	1.5	post-transition	-0.0546754
686402	1.5	post-transition	-0.0570728
686402	1.5	post-transition	0.0983621
686402	1.5	post-transition	-0.0241975
686402	2.5	post-transition	-0.00382832
686402	2.5	post-transition	0.0196926
686402	9.5	post-transition	0.0987918
686402	9.5	post-transition	0.0127539
686402	10.5	post-transition	-0.0198151
686402	10.5	post-transition	-0.0418383
686402	10.5	post-transition	0.123673
686402	10.5	post-transition	-0.034093
686402	11.5	post-transition	-0.11863
686402	11.5	post-transition	0.0111654
686402	11.5	post-transition	0.0140666
686402	11.5	post-transition	0.0156039
686402	12.5	post-transition	0.0805695
686402	12.5	post-transition	-0.0735018
142464	-6.5	pre-transition	-0.0366787
142464	-6.5	pre-transition	-0.0401392
142464	-7.5	pre-transition	-0.0274239
142464	-7.5	pre-transition	0.0503376
142464	-6.5	pre-transition	0.126462
142464	-6.5	pre-transition	0.0155208
142464	-5.5	pre-transition	-0.0347743
142464	-5.5	pre-transition	-0.00757779
142464	-5.5	pre-transition	0.143602
142464	-5.5	pre-transition	0.0193118
142464	-4.5	pre-transition	0.0267081
142464	-4.5	pre-transition	0.215862
142464	-3.5	pre-transition	0.0753498
142464	-3.5	pre-transition	0.0552831
142464	-3.5	pre-transition	0.0608894
142464	-3.5	pre-transition	-0.0433533
142464	-2.5	pre-transition	0.00478317
142464	-2.5	pre-transition	0.00525867
142464	-1.5	pre-transition	0.0961849
142464	-1.5	pre-transition	0.0776656
142464	-0.5	pre-transition	0.0079842
142464	-0.5	pre-transition	-0.101355
142464	-0.5	pre-transition	0.182014
142464	-0.5	pre-transition	-0.0822754
142464	0.5	post-transition	0.060994
142464	0.5	post-transition	-0.175052
142464	1.5	post-transition	0.0236395
142464	1.5	post-transition	0.0619866
142464	0.5	post-transition	0.15677
142464	0.5	post-transition	0.0102852
142464	1.5	post-transition	0.120664
142464	1.5	post-transition	-0.0982142
142464	2.5	post-transition	0.0797655
142464	2.5	post-transition	0.0158449
142464	2.5	post-transition	0.0398583
142464	2.5	post-transition	-0.00180981
142464	3.5	post-transition	-0.0887074
142464	3.5	post-transition	0.0522416
142464	3.5	post-transition	0.00272476
142464	3.5	post-transition	0.0629987
142464	4.5	post-transition	-0.104496
142464	4.5	post-transition	-0.00916533
142464	4.5	post-transition	-0.0193577
142464	4.5	post-transition	-0.0467396
142464	5.5	post-transition	0.118541
142464	5.5	post-transition	0.0353222
142464	5.5	post-transition	0.222357
142464	5.5	post-transition	0.0840992
142464	6.5	post-transition	-0.0245352
142464	6.5	post-transition	-0.00186169
142464	6.5	post-transition	0.0292083
142464	6.5	post-transition	0.018422
642305	-6.5	pre-transition	0.0566791
642305	-6.5	pre-transition	0.0971108
642305	-6.5	pre-transition	-0.0466499
642305	-6.5	pre-transition	-0.0796914
642305	-8.5	pre-transition	0.176057
642305	-8.5	pre-transition	0.103872
642305	-5.5	pre-transition	0.0607785
642305	-5.5	pre-transition	-0.0159616
642305	-5.5	pre-transition	0.106295
642305	-5.5	pre-transition	0.0272128
642305	-4.5	pre-transition	-0.0484694
642305	-4.5	pre-transition	-0.0129776
642305	-4.5	pre-transition	-0.00726714
642305	-4.5	pre-transition	0.0320503
642305	-6.5	pre-transition	-0.100012
642305	-6.5	pre-transition	0.0481024
642305	-5.5	pre-transition	0.00911539
642305	-5.5	pre-transition	0.05431
642305	-4.5	pre-transition	0.150466
642305	-4.5	pre-transition	-0.169256
642305	-4.5	pre-transition	0.0262491
642305	-4.5	pre-transition	0.0838007
642305	-7.5	pre-transition	0.0715531
642305	-7.5	pre-transition	0.0628409
642305	-6.5	pre-transition	0.158174
642305	-6.5	pre-transition	-0.048718
642305	-5.5	pre-transition	0.102951
642305	-5.5	pre-transition	-0.0538836
642305	-2.5	pre-transition	0.0288507
642305	-2.5	pre-transition	0.0722563
642305	-4.5	pre-transition	-0.129351
642305	-4.5	pre-transition	-0.0166361
642305	-2.5	pre-transition	-0.0130101
642305	-2.5	pre-transition	-0.0720764
642305	-1.5	pre-transition	-0.028681
642305	-4.5	pre-transition	0.0985603
642305	-4.5	pre-transition	0.0748011
642305	-3.5	pre-transition	-0.0779607
642305	-3.5	pre-transition	-0.212341
642305	-2.5	pre-transition	0.119334
642305	-2.5	pre-transition	0.0398035
642305	-1.5	pre-transition	0.0419197
642305	-1.5	pre-transition	-0.0330745
642305	-0.5	pre-transition	0.0402592
642305	-0.5	pre-transition	-0.043949
642305	-0.5	pre-transition	0.118701
642305	-2.5	pre-transition	0.168932
642305	-2.5	pre-transition	0.0495016
642305	-0.5	pre-transition	0.00282554
642305	-0.5	pre-transition	0.0567629
642305	-0.5	pre-transition	-0.0530549
642305	0.5	post-transition	0.149269
642305	0.5	post-transition	0.0172544
642305	0.5	post-transition	0.0713157
642305	0.5	post-transition	0.0243286
642305	-1.5	pre-transition	-0.0597393
642305	0.5	post-transition	0.156776
642305	0.5	post-transition	0.123418
642305	0.5	post-transition	0.0219753
642305	0.5	post-transition	-0.0566427
642305	-0.5	pre-transition	-0.0402231
642305	-0.5	pre-transition	0.0604312
642305	1.5	post-transition	0.0170481
642305	1.5	post-transition	0.0967483
642305	1.5	post-transition	-0.0519842
642305	1.5	post-transition	0.00423396
642305	0.5	post-transition	0.0217638
642305	0.5	post-transition	0.103649
642305	0.5	post-transition	0.102068
642305	0.5	post-transition	0.068856
642305	3.5	post-transition	0.00172049
642305	3.5	post-transition	0.0741408
642305	3.5	post-transition	0.175657
642305	3.5	post-transition	-0.108703
642305	2.5	post-transition	-0.0443156
642305	2.5	post-transition	0.0614498
642305	1.5	post-transition	0.0139829
642305	1.5	post-transition	0.125842
642305	3.5	post-transition	0.0206306
642305	3.5	post-transition	0.0554358
642305	3.5	post-transition	0.143725
642305	3.5	post-transition	0.00732314
642305	1.5	post-transition	0.0636247
642305	1.5	post-transition	-0.036917
642305	4.5	post-transition	-0.0639459
642305	4.5	post-transition	-0.12653
642305	4.5	post-transition	0.0284415
642305	4.5	post-transition	0.0573979
642305	2.5	post-transition	0.0303383
642305	2.5	post-transition	0.144218
642305	2.5	post-transition	0.0196208
642305	2.5	post-transition	0.0946211
642305	4.5	post-transition	-0.0394936
642305	4.5	post-transition	0.0729448
642305	4.5	post-transition	0.0936608
642305	4.5	post-transition	0.0501778
642305	5.5	post-transition	0.0410474
642305	5.5	post-transition	-0.00540837
642305	3.5	post-transition	-0.016435
642305	3.5	post-transition	0.155316
642305	6.5	post-transition	-0.0459305
642305	6.5	post-transition	-0.00898969
642305	4.5	post-transition	0.0452144
642305	4.5	post-transition	0.126594
642305	3.5	post-transition	0.031108
642305	3.5	post-transition	0.0946892
642305	5.5	post-transition	0.118187
642305	5.5	post-transition	0.127699
642305	4.5	post-transition	0.0314223
642305	4.5	post-transition	0.165156
642305	5.5	post-transition	0.313161
642305	5.5	post-transition	0.229052
642305	5.5	post-transition	0.162877
642305	5.5	post-transition	0.115129
642305	6.5	post-transition	-0.0273245
642305	6.5	post-transition	0.0259513
642305	6.5	post-transition	0.0119544
642305	6.5	post-transition	-0.0635994
642305	8.5	post-transition	0.13362
642305	8.5	post-transition	0.185526
642305	8.5	post-transition	0.0201719
642305	8.5	post-transition	0.0010251
642305	8.5	post-transition	0.0705209
642305	8.5	post-transition	0.143672
642305	8.5	post-transition	0.0567912
642305	8.5	post-transition	-0.0162754
642305	9.5	post-transition	0.151437
642305	9.5	post-transition	-0.0144216
642305	7.5	post-transition	0.0048897
642305	7.5	post-transition	-0.108179
642305	8.5	post-transition	0.0415798
642305	8.5	post-transition	-0.141824
642305	8.5	post-transition	0.0308327
642305	8.5	post-transition	-0.115969
642305	11.5	post-transition	0.20144
642305	11.5	post-transition	0.0147803
642305	9.5	post-transition	0.0804625
642305	9.5	post-transition	0.0231477
642305	11.5	post-transition	0.0753234
642305	11.5	post-transition	0.134475
642305	12.5	post-transition	-0.0236871
642305	12.5	post-transition	-0.116669
642305	9.5	post-transition	-0.0208215
642305	9.5	post-transition	0.0213041
642305	12.5	post-transition	0.0259489
642305	12.5	post-transition	-0.0485705
169609	0.5	post-transition	-0.00356036
169609	0.5	post-transition	-0.141836
169609	0.5	post-transition	0.090518
169609	0.5	post-transition	0.00184149
169609	0.5	post-transition	-0.0557091
169609	0.5	post-transition	0.0715537
169609	0.5	post-transition	-0.0197172
169609	0.5	post-transition	0.0655828
169609	0.5	post-transition	0.0944313
169609	4.5	post-transition	-0.0799168
169609	4.5	post-transition	0.0531771
169609	4.5	post-transition	0.054597
169609	4.5	post-transition	-0.0725516
169609	4.5	post-transition	0.108498
169609	4.5	post-transition	0.136075
169609	8.5	post-transition	0.029747
169609	8.5	post-transition	0.0111996
169609	8.5	post-transition	0.0798037
169609	8.5	post-transition	-0.0246294
169609	8.5	post-transition	-0.0486929
169609	8.5	post-transition	0.18374
169609	8.5	post-transition	-0.108457
169609	8.5	post-transition	-0.0695701
169609	8.5	post-transition	0.0525314
169609	12.5	post-transition	0.0380382
169609	12.5	post-transition	0.0815451
169609	12.5	post-transition	-0.188378
169609	12.5	post-transition	-0.0526945

## Sheet: Fig S3B
Subject ID	Replay cost	fMRI activation
130785	2	0.203185
130785	1	0.472869
130785	1	0.292754
130785	2	0.291535
130785	2	0.0860694
130785	1	0.0648809
130785	1	0.604629
130785	2	0.570785
130785	2	0.422659
130785	1	0.483871
130785	1	0.256292
130785	2	0.589807
130785	2	0.649184
130785	2	0.583752
130785	1	0.393812
130785	2	0.347212
130785	1	-0.0227884
130785	2	0.00448501
130785	1	-0.12701
130785	1	0.44001
130785	1	0.0495561
130785	2	0.246585
130785	1	0.113414
130785	2	0.290394
130785	2	0.340276
130785	1	-0.380109
130785	2	0.358617
130785	2	0.33423
130785	1	0.711246
130785	1	0.295297
130785	2	0.511265
130785	2	0.715454
130785	1	0.726826
130785	1	0.319148
130785	1	0.54947
130785	1	0.323784
130785	1	0.744389
130785	2	0.211628
130785	2	0.129474
130785	2	-0.355994
130785	2	0.237733
130785	1	0.846118
130785	1	0.225117
130785	2	0.149603
130785	2	0.322026
130785	1	0.630133
130785	1	0.557106
130785	1	0.419828
130785	2	0.495978
130785	2	0.254834
130785	2	-0.0355252
130785	1	0.0698617
130785	1	0.528751
130785	2	0.3179
130785	2	0.600226
130785	2	0.385303
130785	2	0.00605043
130785	1	-0.268063
130785	1	0.00958157
130785	1	0.200228
130785	2	0.465432
130785	1	0.668422
130785	1	-0.153653
130785	1	0.183567
130785	1	-0.193053
130785	1	0.215583
130785	1	0.548806
130785	1	0.503415
130785	1	0.933104
130785	1	0.883223
130785	1	0.681435
130785	1	0.805652
130785	1	0.142703
130785	1	0.449501
130785	1	0.464206
130785	1	0.441698
130785	1	0.444791
142464	3	-0.207568
142464	2	0.558812
142464	1	0.342923
142464	3	0.404631
142464	3	0.704489
142464	3	0.838098
142464	1	0.296651
142464	2	0.241739
142464	3	0.569909
142464	1	0.0288148
142464	1	0.723212
142464	2	0.96056
142464	3	0.4943
142464	2	0.66851
142464	2	0.214152
142464	1	0.26997
142464	2	0.212124
142464	2	0.596123
142464	1	0.223401
142464	3	-0.177125
142464	1	-0.01794
142464	1	-0.0672417
142464	2	0.293197
142464	3	0.379426
142464	2	0.325829
142464	1	-0.176986
142464	3	0.464532
142464	2	-0.242199
142464	1	0.0204817
142464	1	0.147738
142464	1	0.164575
142464	2	0.451261
142464	1	0.269984
142464	3	-0.319916
142464	2	1.08925
142464	3	0.719418
142464	2	0.0168873
142464	3	0.316895
142464	2	0.165836
142464	3	0.493892
142464	1	0.795991
142464	2	0.380966
142464	1	-0.270816
142464	1	0.256609
142464	1	0.696373
142464	1	-0.165913
142464	2	0.452575
142464	2	0.331092
142464	2	0.677984
142464	2	0.441559
142464	1	0.665442
142464	2	1.00664
142464	1	0.22109
142464	2	0.557141
142464	1	0.725839
142464	2	-0.0947231
142464	2	-0.16293
142464	1	0.318793
142464	1	0.0667452
142464	1	-0.155767
142464	2	0.418085
142464	2	0.197978
142464	2	0.182204
142464	2	-0.0685059
142464	1	-0.249761
142464	2	0.422122
142464	1	0.500598
142464	2	0.595024
142464	1	0.677806
142464	1	0.731449
142464	2	0.365417
142464	1	-0.0644498
142464	1	0.497635
142464	1	0.760588
142464	1	0.318453
142464	1	-0.341324
142464	1	0.0383418
142464	1	-0.328155
142464	1	0.0255447
142464	1	0.113821
142464	1	0.574605
142464	1	0.175192
142464	1	0.312182
142464	1	0.153745
142464	1	-0.189283
142464	1	0.273228
142464	1	0.460833
142464	1	0.196157
142464	1	0.0586104
142464	1	0.0451293
148023	1	0.144024
148023	3	0.0986995
148023	3	0.262911
148023	1	0.190156
148023	1	0.198322
148023	2	-0.222889
148023	2	-0.0589965
148023	2	-0.437698
148023	2	-0.390555
148023	1	-0.538318
148023	1	-0.0953654
148023	2	0.139698
148023	3	0.138596
148023	1	-0.275947
148023	3	-0.349152
148023	2	0.159789
148023	2	-0.302512
148023	3	-0.541355
148023	3	-0.513712
148023	2	-0.551626
148023	3	-0.187935
148023	1	-0.206787
148023	1	-0.674698
148023	2	-0.716132
148023	2	-0.745938
148023	3	-0.616234
148023	1	-0.196306
148023	2	-0.755202
148023	2	-0.822991
148023	3	-0.0347582
148023	1	-0.435612
148023	2	-0.17186
148023	2	-0.393455
148023	2	-0.264048
148023	1	-0.25942
148023	1	0.0386336
148023	2	-0.446699
148023	3	-0.305114
148023	3	-0.249078
148023	3	-0.0549817
148023	1	-0.726275
148023	3	-0.288077
148023	1	-0.587751
148023	1	-0.165921
148023	3	0.315537
148023	3	0.167562
148023	1	-0.407328
148023	2	0.145464
148023	2	-0.0318052
148023	1	-0.19477
148023	1	-0.2353
148023	1	-0.0276616
148023	1	-0.0929465
148023	1	0.500312
148023	1	-0.635801
148023	1	0.0508344
148023	1	-0.28703
148023	1	-0.00975093
148023	1	0.0435149
169609	1	0.212349
169609	1	-0.0734621
169609	2	-0.034452
169609	1	0.203514
169609	3	0.0821301
169609	3	0.560011
169609	2	0.160648
169609	1	0.101107
169609	3	0.2192
169609	2	-0.10106
169609	2	-0.197359
169609	3	0.307817
169609	3	0.518451
169609	2	0.489466
169609	1	0.515067
169609	1	-0.107772
169609	1	0.0487975
169609	1	-0.533453
169609	1	-0.450286
176009	3	0.672728
176009	2	0.693988
176009	2	0.284184
176009	4	0.652004
176009	1	0.453171
176009	1	0.470949
176009	2	0.768422
176009	3	1.25659
176009	4	0.865216
176009	2	0.402419
176009	1	0.392068
176009	3	0.476421
176009	1	0.564862
176009	1	-0.119465
176009	4	0.645901
176009	2	0.169816
176009	4	0.389722
176009	2	0.203152
176009	3	0.347932
176009	1	0.120943
176009	1	0.0483194
176009	3	-0.291384
176009	2	0.415097
176009	3	0.553476
176009	1	0.540887
176009	1	-0.119781
176009	1	0.807247
176009	1	0.312577
176009	1	0.569534
176009	1	0.486222
176009	1	-0.00979829
176009	1	0.151498
176009	1	-0.0497371
176009	1	0.360844
186201	1	0.797269
186201	3	0.682414
186201	2	0.562082
186201	3	-0.0232645
186201	2	0.0915813
186201	2	-0.0037444
186201	3	0.428084
186201	2	0.593546
186201	3	0.335361
186201	1	0.354206
186201	3	1.09547
186201	2	0.802425
186201	1	0.786078
186201	3	1.13625
186201	1	-0.158361
186201	1	-0.200535
186201	2	0.635746
186201	3	0.814502
186201	2	0.660393
186201	2	0.202424
186201	1	-0.226592
186201	1	0.00145392
186201	1	-0.186197
186201	3	-0.0348348
186201	1	-0.311427
186201	2	0.0889419
186201	1	0.124297
186201	2	0.659093
186201	1	0.162097
186201	1	0.511628
186201	2	0.560589
186201	2	0.225018
186201	2	0.230471
186201	2	0.211037
186201	1	-0.252722
186201	1	0.306619
186201	1	0.446618
186201	1	0.152527
186201	2	0.370972
186201	2	0.211363
186201	2	0.590766
186201	1	0.337327
186201	2	0.250707
186201	2	0.475492
186201	1	0.60296
186201	1	0.552711
186201	1	0.509874
186201	2	0.5816
186201	2	0.124837
186201	1	0.334931
186201	2	0.776035
186201	2	0.79442
186201	1	0.461824
186201	1	0.501529
186201	2	0.991946
186201	1	0.533678
186201	1	0.444703
186201	1	0.354908
186201	1	0.411896
186201	1	0.0161999
186201	1	0.0280065
186201	1	0.660733
186201	1	-0.186011
186201	1	0.203314
186201	1	0.448376
186201	1	0.34609
186201	1	0.103266
186201	1	0.516563
186201	1	0.425376
186201	1	-0.127597
186201	1	0.492859
186201	1	0.0513294
186201	1	0.522481
186201	1	-0.00160926
186201	1	0.235998
186201	1	0.031319
2519390	3	0.52897
2519390	1	0.681461
2519390	1	0.201825
2519390	1	0.415674
2519390	1	0.793567
2519390	3	0.560347
2519390	2	0.484916
2519390	1	0.45136
2519390	3	0.914125
2519390	2	0.710324
2519390	2	0.173728
2519390	3	0.180999
2519390	2	0.32981
2519390	2	0.545882
2519390	3	0.605055
2519390	2	0.355651
2519390	3	0.394019
2519390	3	1.08016
2519390	2	0.714835
2519390	1	0.586386
2519390	1	0.543003
2519390	2	0.713293
2519390	3	0.109261
2519390	1	0.550223
2519390	2	0.168697
2519390	1	0.604414
2519390	3	0.614105
2519390	1	0.628081
2519390	1	0.667037
2519390	2	0.626531
2519390	1	0.430642
2519390	2	0.626522
2519390	1	0.397344
2519390	2	0.199274
2519390	2	0.509386
2519390	1	0.427408
2519390	1	0.212135
2519390	2	0.190813
2519390	2	0.622953
2519390	2	0.740677
2519390	1	0.584687
2519390	2	0.661609
2519390	2	0.393211
2519390	1	0.463409
2519390	1	-0.00888361
2519390	1	0.288164
2519390	1	-0.186508
2519390	2	0.246581
2519390	1	-0.0980531
2519390	1	0.0278629
2519390	2	0.295112
2519390	1	0.602003
2519390	2	-0.0321051
2519390	1	0.170025
2519390	2	0.0785526
2519390	2	0.292748
2519390	2	0.216504
2519390	1	-0.402782
2519390	1	0.201695
2519390	1	0.111838
2519390	2	0.741455
2519390	1	0.284689
2519390	2	0.849684
2519390	2	0.291049
2519390	2	0.158968
2519390	2	0.824621
2519390	1	0.456887
2519390	2	0.00448111
2519390	2	-0.305106
2519390	1	0.956223
2519390	2	0.437623
2519390	1	-0.112873
2519390	1	0.453812
2519390	1	0.643243
2519390	1	0.568746
2519390	1	0.813423
2519390	1	0.0237375
2519390	1	0.473891
2519390	1	-0.0713603
2519390	1	-0.16097
2519390	1	0.129841
2519390	1	0.712135
2519390	1	0.298378
2519390	1	0.672115
2519390	1	0.29928
2519390	1	0.507772
2519390	1	0.444072
2519390	1	0.791505
297626	1	0.164732
297626	2	0.279408
297626	1	0.122806
297626	3	0.388524
297626	1	0.405852
297626	3	0.988753
297626	3	0.417323
297626	1	0.475472
297626	1	0.129146
297626	2	0.128415
297626	2	0.112933
297626	2	0.434149
297626	2	0.702281
297626	2	0.368287
297626	2	0.674872
297626	1	0.488913
297626	1	0.32745
297626	3	0.330502
297626	2	-0.11588
297626	2	0.010753
297626	1	0.134966
297626	3	0.269801
297626	3	0.0308849
297626	1	-0.159472
297626	1	0.19416
297626	2	-0.10129
297626	2	-0.0489657
297626	2	0.102618
297626	2	0.0270492
297626	2	0.136462
297626	1	0.552165
297626	1	0.0434438
297626	1	0.59335
297626	3	0.389458
297626	3	0.593728
297626	1	-0.21729
297626	1	0.634393
297626	3	-0.0840972
297626	1	0.226472
297626	1	0.401435
297626	3	0.127959
297626	3	0.506009
297626	2	0.571782
297626	2	-0.516924
297626	1	-0.00812447
297626	2	-0.0336843
297626	3	-0.403065
297626	3	0.591361
297626	2	0.205167
297626	3	0.253815
297626	1	-0.0692249
297626	2	-0.167633
297626	3	-0.244796
297626	3	-0.00229708
297626	1	0.506474
297626	1	-0.118341
297626	2	0.149297
297626	1	0.40861
297626	1	-0.205894
297626	2	-0.109499
297626	1	0.444406
297626	1	0.120709
297626	3	0.29515
297626	3	0.109101
297626	1	0.0328897
297626	3	0.0214248
297626	1	0.0365871
297626	3	0.0373669
297626	2	-0.357967
297626	3	0.431576
297626	3	-0.0870334
297626	1	0.188539
297626	1	0.357062
297626	1	-0.276915
297626	2	-0.308158
297626	2	0.119107
297626	2	0.0745238
297626	3	0.172057
297626	1	-0.0306815
297626	2	0.175751
297626	2	0.487727
297626	3	-0.0672168
297626	1	0.224993
297626	1	0.311455
297626	1	0.438997
297626	3	0.357707
297626	2	0.503847
297626	1	0.180382
297626	2	-0.155101
297626	2	0.103695
297626	2	-0.0815436
297626	3	-0.117481
297626	1	0.133398
297626	1	-0.19863
297626	1	-0.0744033
297626	3	0.485929
297626	2	-0.401026
297626	2	0.269162
297626	2	0.189921
297626	3	0.606406
297626	1	-0.531939
297626	1	0.655054
297626	1	0.359397
297626	2	0.301661
297626	1	0.432444
297626	1	0.394458
297626	1	0.154583
297626	1	-0.282548
297626	2	-0.701358
297626	1	-0.472977
297626	1	0.498792
299988	1	0.212302
299988	4	0.637832
299988	2	0.464055
299988	2	0.22565
299988	2	-0.398574
299988	4	0.530831
299988	4	0.153083
299988	4	-0.105416
299988	4	-0.0151906
299988	3	0.414749
299988	3	0.04221
299988	1	0.283549
299988	3	0.34297
299988	1	0.309757
299988	1	0.358988
299988	2	0.140347
299988	2	0.250173
299988	2	0.376154
299988	2	0.15842
299988	1	0.0707807
299988	4	-0.0363556
299988	2	0.390998
299988	3	0.448047
299988	3	0.622863
299988	1	0.172928
299988	3	0.280793
299988	1	0.248254
299988	3	0.965788
299988	4	-0.209897
299988	4	-0.0883776
299988	2	-0.160211
299988	1	0.128064
299988	2	-0.291569
299988	1	0.596801
299988	1	0.327041
299988	1	0.746477
299988	1	0.489481
299988	2	0.278492
299988	3	0.246556
299988	2	0.0426935
299988	1	0.317025
299988	3	0.191103
299988	1	0.271629
299988	1	-0.0283571
299988	1	0.410719
299988	1	0.409958
407180	2	0.500792
407180	1	0.135145
407180	2	-0.202651
407180	1	-0.464799
407180	2	0.0273108
407180	3	-0.163097
407180	3	0.436448
407180	3	0.340176
407180	2	0.52243
407180	1	-0.126807
407180	2	0.319405
407180	3	0.439523
407180	3	0.414557
407180	1	0.508772
407180	2	0.427491
407180	1	0.580163
407180	2	0.55041
407180	1	0.368744
407180	3	-0.469531
407180	1	0.418327
407180	1	0.406838
407180	3	0.609452
407180	2	0.296064
407180	2	0.053761
407180	1	0.260832
407180	2	0.326904
407180	2	0.26084
407180	3	0.416871
407180	1	0.847365
407180	2	0.706295
407180	2	0.36464
407180	1	0.404294
407180	2	0.0938121
407180	1	0.74121
407180	1	0.326502
407180	1	-0.0695957
407180	3	-0.114258
407180	1	0.550069
407180	3	0.432917
407180	1	0.0449201
407180	3	0.433125
407180	3	0.202705
407180	2	0.493469
407180	3	0.0453552
407180	2	-0.447361
407180	1	0.502919
407180	2	0.578859
407180	3	0.369148
407180	3	0.25608
407180	2	0.326819
407180	1	0.234372
407180	2	0.210347
407180	1	0.394624
407180	1	0.245411
407180	3	0.368097
407180	2	0.674514
407180	1	0.63629
407180	1	0.0274272
407180	2	-0.392695
407180	2	0.240015
407180	2	0.0504861
407180	1	-0.176324
407180	1	0.418195
407180	2	1.12252
407180	2	0.382405
407180	2	0.225743
407180	2	0.547562
407180	2	0.663097
407180	2	0.749144
407180	1	0.0353009
407180	1	0.352171
407180	1	0.122735
407180	1	0.311547
407180	1	-0.37625
407180	1	0.0438432
407180	1	-0.300629
407180	2	0.63741
407180	2	0.209992
407180	1	-0.115481
407180	2	0.654334
407180	1	-0.111052
407180	2	0.261092
407180	1	0.116475
407180	1	-0.209063
407180	2	0.0870103
407180	1	0.518645
407180	2	0.513625
407180	2	0.315719
407180	1	0.0357992
407180	2	-0.137605
407180	1	0.22529
407180	1	0.38513
407180	1	-0.283402
407180	2	-0.383786
407180	2	-0.0117243
407180	1	-0.144575
407180	1	-0.0391543
407180	1	0.560289
407180	2	0.100967
407180	2	0.712119
407180	1	0.613759
407180	2	0.544227
407180	2	0.296512
407180	2	-0.0664621
44586	3	0.358432
44586	4	0.602157
44586	2	-0.273639
44586	2	-0.179638
44586	4	-0.0671709
44586	4	-0.214835
44586	1	0.138237
44586	2	-0.0424832
44586	2	-0.362634
44586	2	0.36622
44586	3	0.383445
44586	1	0.617765
44586	1	0.0444921
44586	3	0.358896
44586	3	0.695139
44586	1	0.340591
44586	1	-0.160529
44586	2	0.141256
44586	1	-0.0256168
44586	1	0.387493
446983	1	-0.0723491
446983	1	-0.252531
446983	2	-0.32593
446983	3	-0.519812
446983	1	-0.762412
446983	2	-0.184823
446983	3	-0.0354174
446983	2	-0.380976
446983	1	-0.498176
446983	3	-0.588833
446983	2	0.220127
446983	2	0.183325
446983	3	-0.386361
446983	2	-0.533061
446983	3	0.131326
446983	2	0.366062
446983	1	-0.306351
446983	1	-0.284905
446983	1	0.293908
446983	2	0.320619
446983	2	0.155015
446983	1	0.219201
446983	3	0.442132
446983	1	-0.0890017
446983	1	-0.199412
446983	1	-0.571651
446983	3	0.0158173
446983	1	-0.71526
446983	3	-0.0454823
446983	2	-0.433739
446983	2	-0.389748
446983	2	-0.364054
446983	2	-0.250111
446983	3	-0.697555
446983	2	-0.918889
446983	3	-0.2684
446983	1	-0.744002
446983	1	-0.808386
446983	2	-0.103232
446983	3	0.0600209
446983	1	0.17031
446983	1	0.108974
446983	2	-0.086047
446983	3	-0.231245
446983	2	-0.215432
446983	3	0.291578
446983	2	0.0291328
446983	3	-0.213044
446983	1	-0.165736
446983	3	-0.291872
446983	2	-0.593713
446983	1	-0.42561
446983	2	-0.150332
446983	2	-0.539872
446983	1	-0.330841
446983	3	0.0861292
446983	3	0.159292
446983	1	-0.163051
446983	3	-0.167687
446983	2	-0.831836
446983	3	-0.175426
446983	1	-0.107532
446983	2	-0.554597
446983	1	0.0221321
446983	2	0.0697267
446983	3	-0.14416
446983	2	-0.365771
446983	2	-0.580708
446983	1	-0.631421
446983	3	0.144896
446983	1	0.251666
446983	1	-0.344323
446983	2	-0.242723
446983	1	-0.164662
446983	3	-0.0474242
446983	1	-0.175851
446983	2	-0.0126595
446983	3	-0.458989
446983	2	0.466484
446983	1	-0.497439
446983	1	-0.288122
446983	2	-0.378032
446983	2	-0.0893799
446983	1	-0.305735
446983	2	-0.492467
446983	1	-0.359234
446983	1	-0.471067
446983	1	0.737077
446983	1	-0.313331
446983	1	-0.38792
446983	1	-0.451785
446983	1	-0.483879
446983	1	-0.57916
446983	1	-0.731276
446983	1	0.0570949
446983	1	-0.342564
446983	1	-0.61023
456199	2	-0.138258
456199	2	0.451988
456199	1	0.510834
456199	2	0.278731
456199	2	0.200802
456199	1	-0.0624324
456199	1	0.243514
456199	2	0.214179
456199	1	0.119212
456199	1	-0.0730174
456199	1	0.402136
456199	2	0.29865
456199	1	0.303983
456199	1	0.112341
456199	2	0.118522
456199	2	0.435672
456199	1	0.506065
456199	2	-0.316271
456199	1	0.538657
456199	1	0.294574
456199	1	0.541664
456199	2	-0.163479
456199	1	-0.246704
456199	2	0.218879
456199	1	-0.0873894
456199	1	0.0144313
456199	2	-0.209601
456199	2	0.140742
456199	1	0.526195
456199	2	-0.297507
456199	1	0.223627
456199	1	0.255276
456199	1	-0.218566
456199	2	-0.101449
456199	1	0.219442
456199	1	-0.00574752
456199	2	-0.156299
456199	2	0.289003
456199	1	-0.0791215
456199	2	0.174022
456199	2	0.222277
456199	1	0.0391617
456199	2	-0.0462678
456199	2	-0.00167509
456199	1	0.148977
456199	2	0.356678
456199	1	0.402094
456199	2	0.601707
456199	1	0.120053
456199	2	0.0871727
456199	2	0.209206
456199	1	-0.264864
456199	1	-0.206196
456199	1	-0.172737
456199	2	-0.166141
456199	1	-0.0347859
456199	2	0.244098
456199	1	-0.291182
456199	2	0.263
456199	2	0.409007
456199	1	0.782509
456199	2	0.489777
456199	2	0.448993
456199	2	-0.111095
456199	2	0.285324
456199	2	0.380867
456199	1	-0.333249
456199	2	0.0824142
456199	2	0.0473649
456199	1	-0.0705972
456199	1	0.160026
456199	1	0.380364
456199	2	-0.104685
456199	1	-0.192621
456199	1	0.0834688
456199	1	-0.160297
456199	1	0.184044
456199	2	-0.0425743
456199	2	0.228073
456199	2	0.654699
456199	2	0.387297
456199	1	0.638846
456199	1	-0.303768
456199	1	0.440836
456199	1	0.448194
456199	1	0.133073
456199	1	0.556494
456199	1	0.264761
497627	2	0.680659
497627	2	0.495587
497627	3	0.400186
497627	1	-1.0208
497627	2	0.10813
497627	3	0.376944
497627	2	0.100146
497627	2	0.546853
497627	3	1.03143
497627	3	0.0115411
497627	2	0.817694
497627	2	0.682438
497627	1	0.148701
497627	1	0.124862
497627	1	-0.211028
497627	3	-0.0138226
497627	1	0.204982
497627	2	-0.462775
497627	3	-0.177731
497627	3	0.0370689
497627	1	-0.296631
497627	1	0.463067
497627	2	0.492449
497627	1	-0.355571
497627	1	-0.815129
497627	2	-0.371652
497627	3	-0.43757
497627	1	-0.120439
497627	1	-0.058064
497627	3	0.122496
497627	3	0.128787
497627	1	0.282749
497627	3	-0.276562
497627	3	0.207522
497627	2	0.0998175
497627	3	0.0132751
497627	3	0.238295
497627	1	-0.0821618
497627	2	-0.0362045
497627	2	0.195102
497627	2	0.332187
497627	2	0.270503
497627	1	-0.457275
497627	3	-0.0085767
497627	1	-0.298951
497627	3	0.121343
497627	1	0.0541992
497627	2	0.143229
497627	3	0.284654
497627	1	0.205982
497627	1	-0.0672749
497627	3	0.00772285
497627	1	0.264333
497627	3	0.681416
497627	2	0.358693
497627	2	0.698915
497627	2	0.173027
497627	2	-0.342133
497627	3	0.0409513
497627	1	0.348857
497627	1	0.116991
497627	2	-0.217619
497627	2	0.0723738
497627	1	0.122783
497627	3	0.0559681
497627	3	-0.102869
497627	2	-0.295039
497627	1	0.610496
497627	1	0.266448
497627	1	0.184715
497627	1	0.128332
497627	2	0.151482
497627	2	0.36852
497627	1	0.173333
497627	1	0.122403
497627	1	-0.120715
497627	1	0.144282
497627	2	-0.171379
497627	1	0.095513
509291	1	0.503801
509291	2	0.623556
509291	3	0.768919
509291	1	0.270651
509291	2	0.137405
509291	2	0.46769
509291	3	0.414788
509291	2	0.611338
509291	1	0.476712
509291	2	0.668983
509291	1	0.712473
509291	2	0.261922
509291	1	0.384972
509291	3	0.420577
509291	3	0.585413
509291	3	0.390252
509291	1	-0.226289
509291	2	0.663729
509291	2	0.747583
509291	1	0.888281
509291	1	0.507275
509291	1	0.159723
509291	2	0.226347
509291	3	0.673775
509291	1	0.705693
509291	1	0.242605
509291	1	0.184728
509291	3	0.730943
509291	2	0.321356
509291	1	0.172401
509291	2	0.594544
509291	1	0.560528
509291	3	0.700199
509291	3	0.753759
509291	3	0.484898
509291	1	0.326517
509291	1	0.591176
509291	2	0.0854845
509291	2	0.033275
509291	3	0.263033
509291	2	-0.177658
509291	2	0.305742
509291	2	0.466529
509291	1	0.377485
509291	1	0.142123
509291	3	0.227258
509291	2	0.212301
509291	2	0.235256
509291	1	-0.00514326
509291	2	0.432887
509291	3	0.398197
509291	1	0.1682
509291	3	0.220371
509291	3	0.331499
509291	1	0.327504
509291	1	-0.0505485
509291	2	0.0940328
509291	2	-0.172944
509291	1	0.11861
509291	1	0.282473
509291	3	0.479166
509291	1	0.295789
509291	1	0.272212
509291	1	0.498837
509291	3	0.455841
509291	2	0.565018
509291	3	0.710106
509291	2	0.697351
509291	1	0.484225
509291	2	0.123902
509291	3	0.133249
509291	1	0.0584887
509291	2	0.472268
509291	3	0.435518
509291	3	0.330578
509291	2	0.126457
509291	1	0.0523166
509291	3	0.449296
509291	2	0.676665
509291	3	0.532579
509291	3	0.186734
509291	2	0.222826
509291	2	0.0402953
509291	1	0.512547
509291	1	0.261302
509291	2	0.311324
509291	2	0.195911
509291	2	0.299452
509291	3	0.277688
509291	3	0.417664
509291	1	0.504318
509291	3	0.341673
509291	1	0.1799
509291	2	0.672726
509291	3	0.472024
509291	1	1.0878
509291	2	0.332934
509291	1	0.28267
509291	2	0.453878
509291	3	0.335344
509291	3	0.36275
509291	1	0.396787
509291	2	0.0225947
509291	1	0.221718
509291	1	0.210955
509291	1	0.113645
509291	2	0.260938
509291	3	0.240982
509291	2	-0.257277
509291	1	0.0856191
509291	3	0.183383
509291	2	0.731702
509291	2	0.308173
509291	2	0.143585
509291	2	0.0664787
509291	1	-0.0356853
509291	3	0.591754
509291	2	0.105713
509291	2	0.209043
509291	1	0.811978
509291	1	0.386594
509291	2	0.415186
509291	1	0.212159
509291	1	-0.286608
509291	1	-0.102622
509291	1	0.267123
555530	3	0.120073
555530	1	0.363167
555530	2	0.0148756
555530	2	0.227242
555530	2	0.122034
555530	3	-0.139459
555530	2	-0.21298
555530	2	0.0208632
555530	3	0.357783
555530	3	0.36528
555530	1	0.317617
555530	1	-0.223406
555530	3	0.241257
555530	3	0.000211663
555530	2	-0.129828
555530	3	0.0238846
555530	2	0.335322
555530	1	0.230104
555530	1	0.0157055
555530	1	0.127487
555530	2	0.241502
555530	1	0.15144
555530	2	-0.15785
555530	2	-0.173214
555530	1	-7.82238e-06
555530	1	-0.0976378
555530	2	0.384984
555530	1	0.204831
555530	2	-0.131948
555530	2	0.191737
555530	2	0.0482974
555530	1	0.0938605
555530	2	0.638695
555530	2	0.0103396
555530	1	0.190136
555530	1	-0.0454259
555530	1	0.0591955
555530	2	0.0366041
555530	1	-0.197353
555530	2	-0.735465
555530	2	0.034181
555530	1	0.279813
555530	1	-0.105996
555530	2	0.205107
555530	1	0.203128
555530	1	0.143833
555530	2	0.273
555530	2	-0.457835
555530	1	-0.220052
555530	1	0.186195
555530	1	-0.0550833
555530	1	0.572693
555530	1	0.351071
555530	1	0.459398
555530	1	0.381038
555530	1	0.0310522
555530	1	0.279819
555530	1	0.167304
555530	1	0.134372
555530	1	0.75921
555530	1	0.361272
555530	1	0.345811
555530	1	-0.000325168
555530	1	0.384468
555530	1	-0.19604
555530	1	-0.0952884
555530	1	0.608334
555530	1	-0.0141552
555530	1	0.129311
642305	1	0.205136
642305	3	0.0412018
642305	3	0.372597
642305	2	0.447961
642305	3	0.00635308
642305	3	-0.176868
642305	3	-0.0070687
642305	2	0.373099
642305	2	0.158684
642305	2	0.0607939
642305	3	0.245425
642305	2	-0.360134
642305	1	-0.0389807
642305	1	0.000662354
642305	2	-0.0682259
642305	1	-0.282768
642305	1	-0.160338
642305	2	0.13802
642305	1	0.0886976
642305	1	0.394981
642305	1	0.237687
642305	3	-0.0755397
642305	2	0.0925507
642305	1	0.272698
642305	3	0.188388
642305	3	-0.166763
642305	2	-0.101878
642305	1	0.00639155
642305	2	0.35977
642305	2	-0.152729
642305	2	0.189048
642305	1	0.0909592
642305	3	0.114388
642305	1	0.233893
642305	2	0.419732
642305	3	0.360218
642305	1	-0.176592
642305	2	0.119483
642305	3	0.254921
642305	1	0.0540566
642305	2	0.252311
642305	2	0.093921
642305	1	0.246459
642305	1	0.519353
642305	1	0.489071
642305	1	0.0128735
642305	1	0.584204
642305	1	-0.164323
642305	1	0.293971
642305	1	0.618003
642305	1	0.201215
642305	1	-0.00899376
642305	1	0.0118306
642305	1	0.593896
653150	3	1.1252
653150	3	0.854633
653150	1	0.875783
653150	2	0.353549
653150	2	0.443668
653150	3	0.0719198
653150	2	0.785431
653150	1	1.07776
653150	2	0.732475
653150	3	0.455221
653150	3	0.453159
653150	2	0.850282
653150	3	0.993879
653150	3	0.93065
653150	2	0.749137
653150	1	0.797561
653150	1	0.633165
653150	1	0.787727
653150	2	0.324475
653150	2	0.772472
653150	1	0.205606
653150	1	-0.114915
653150	3	0.152931
653150	3	0.953213
653150	2	0.395622
653150	3	0.415922
653150	3	0.554618
653150	1	0.528905
653150	2	0.307508
653150	2	0.326357
653150	1	0.654254
653150	3	0.841265
653150	2	0.196813
653150	2	0.545615
653150	1	0.418532
653150	1	0.227528
653150	3	0.770509
653150	3	0.884116
653150	3	0.81466
653150	2	1.01674
653150	1	0.891879
653150	1	0.483365
653150	1	0.416332
653150	2	0.0460651
653150	3	0.00827933
653150	1	-0.20586
653150	2	0.489079
653150	1	0.353953
653150	2	0.720117
653150	1	0.689028
653150	2	0.475771
653150	2	0.823893
653150	1	0.139473
653150	1	0.180899
653150	1	0.655387
653150	2	0.484846
653150	3	0.408706
653150	2	0.704984
653150	3	0.525974
653150	3	0.739053
653150	1	0.441062
653150	2	0.6135
653150	3	0.101092
653150	3	0.355555
653150	1	0.809323
653150	2	0.718326
653150	1	0.306784
653150	3	0.545411
653150	3	0.47073
653150	3	0.803498
653150	2	0.207916
653150	3	0.505277
653150	2	0.111689
653150	2	0.927628
653150	2	0.296177
653150	2	0.406066
653150	3	0.211347
653150	3	0.513507
653150	1	0.572081
653150	1	0.851349
653150	1	0.59306
653150	2	0.260474
653150	1	0.46572
653150	1	0.524718
653150	3	0.602473
653150	3	0.883451
653150	1	0.600119
653150	1	-0.44619
653150	2	0.388432
653150	3	0.835864
653150	3	0.291799
653150	2	0.109314
653150	1	0.730513
653150	2	0.290929
653150	3	0.237041
653150	2	0.344898
653150	2	0.51226
653150	1	0.843002
653150	3	0.631734
653150	2	0.0726714
653150	2	0.475466
653150	1	0.606637
653150	2	0.553723
653150	1	0.770956
653150	1	0.773986
653150	2	0.81846
653150	1	0.779096
653150	1	-0.045845
653150	1	0.296223
653150	1	0.702129
653150	1	0.186851
653150	2	0.222094
653150	1	0.0752298
653150	1	0.0532119
653150	1	0.355071
653150	1	0.780194
653150	1	-0.136416
653150	1	0.0830594
681160	2	0.102226
681160	1	-0.196147
681160	3	0.536859
681160	2	0.432102
681160	2	0.506808
681160	1	0.252907
681160	4	0.177517
681160	3	0.464186
681160	3	0.203144
681160	3	0.654781
681160	2	0.279914
681160	2	0.206386
681160	4	0.0872444
681160	4	0.773189
681160	3	0.247184
681160	4	0.236302
681160	4	0.137827
681160	4	0.33189
681160	2	0.117332
681160	3	0.473898
681160	2	0.439533
681160	3	0.264744
681160	1	0.457318
681160	1	0.502686
681160	4	0.477512
681160	1	0.100032
681160	1	0.417924
681160	1	0.629397
681160	4	0.414588
681160	3	0.366824
681160	2	0.531841
681160	4	0.0846783
681160	4	0.728103
681160	1	0.402621
681160	1	0.586995
681160	3	0.496771
681160	1	0.262458
681160	1	0.425291
681160	1	-0.0405324
681160	2	0.660162
681160	3	0.767246
681160	2	0.606833
681160	2	0.561352
681160	4	0.572045
681160	4	0.512568
681160	3	0.255742
681160	2	0.117294
681160	2	-0.150367
681160	1	0.0743548
681160	2	0.174896
681160	1	0.0783335
681160	1	0.249249
681160	4	0.297291
681160	3	0.209808
681160	4	0.188974
681160	2	0.329181
681160	4	0.438411
681160	3	0.524093
681160	3	0.342264
681160	3	0.469925
681160	3	0.841744
681160	2	0.54237
681160	3	0.510061
681160	4	0.388784
681160	2	0.49651
681160	1	0.00662619
681160	1	0.585452
681160	2	0.227752
681160	2	0.436602
681160	4	0.298813
681160	2	0.429895
681160	4	0.21981
681160	1	0.999323
681160	4	0.428252
681160	1	0.269082
681160	1	0.572807
681160	2	0.0978789
681160	3	0.623713
681160	3	-0.0647268
681160	3	0.0863297
681160	2	0.0360689
681160	4	0.388151
681160	1	0.11046
681160	4	0.418942
681160	1	0.22334
681160	3	0.0978217
681160	1	-0.139545
681160	3	0.23672
681160	4	0.669728
681160	2	0.697865
681160	3	0.291905
681160	4	0.884396
681160	2	0.449403
681160	3	0.644384
681160	3	0.590664
681160	1	0.345001
681160	3	0.133372
681160	2	0.344028
681160	4	0.719937
681160	3	0.602623
681160	1	0.0102285
681160	1	0.529652
681160	1	0.267692
681160	1	-0.14417
681160	2	0.611885
681160	1	0.460843
681160	4	0.644689
681160	2	0.446025
681160	2	0.17972
681160	4	0.601291
681160	1	0.120723
681160	2	0.241053
681160	3	-0.0288318
681160	4	0.226798
681160	4	0.500311
681160	2	0.162836
681160	2	0.350026
681160	3	0.541655
681160	3	0.130329
681160	1	-0.113386
681160	2	-0.0320093
681160	2	0.285206
681160	3	0.26152
681160	1	-0.0850154
681160	3	-0.113171
681160	2	-0.0871943
681160	2	-0.0899644
681160	2	0.236895
681160	2	-0.19811
681160	1	0.213619
681160	1	0.372301
681160	3	0.295837
681160	1	-0.0939743
681160	3	-0.228325
681160	2	0.40481
681160	2	0.282607
681160	2	0.437684
681160	1	0.320945
681160	3	0.262339
681160	3	0.31447
681160	3	0.0226798
681160	3	-0.0117769
681160	2	0.34677
681160	3	0.970302
681160	1	0.312562
681160	1	0.212143
681160	1	0.130448
681160	1	0.321217
681160	1	0.409241
681160	2	-0.100074
681160	1	0.733982
681160	2	0.437954
681160	2	0.232992
681160	1	0.0373894
681160	1	0.784491
681160	2	0.113293
681160	1	0.466064
681160	1	0.038356
681160	1	-0.247548
686402	3	-0.259591
686402	3	-0.311024
686402	3	-0.010373
686402	1	-0.0612528
686402	1	-0.296004
686402	1	0.0783098
686402	2	-0.443725
686402	1	-0.429151
686402	3	-0.0311588
686402	1	-0.362426
686402	2	-0.230856
686402	2	-0.249848
686402	2	-0.233252
686402	2	-0.767133
686402	1	0.0216717
686402	1	0.265947
686402	2	-0.265744
686402	2	-0.411051
686402	2	0.218904
686402	1	-0.196481
686402	1	-0.280715
686402	1	-0.0773246
686402	1	0.0276271
686402	2	0.612065
686402	1	0.104938
686402	2	0.0198876
686402	1	0.014872
686402	2	-0.244706
686402	2	-0.0565131
686402	2	0.0873725
686402	1	0.265406
686402	2	-0.0635464
686402	1	-0.253471
686402	2	-0.0753518
686402	1	-0.430286
686402	1	0.0417729
686402	2	-0.516732
686402	2	-0.299614
686402	2	-0.376385
686402	2	-0.192894
686402	1	0.0569082
686402	2	-0.0130507
686402	1	-0.446539
686402	1	-0.548673
686402	2	-0.692426
686402	1	-0.0905508
686402	1	-0.237936
686402	1	-0.385463
686402	1	-0.0503559
686402	1	0.167105
686402	1	-0.107859
686402	1	-0.280394
686402	1	-0.0992199
686402	1	-0.296686
686402	1	-0.358421
686402	1	-0.279135
686402	1	-0.189765
686402	1	0.0174158
686402	1	0.0970046
686402	1	-0.981278
686402	1	-0.204537
686402	1	-0.148874
686402	1	-0.0581033
686402	1	-0.741885
707328	4	0.69181
707328	2	0.315879
707328	2	0.0445619
707328	4	0.0802519
707328	3	-0.0150917
707328	3	0.239908
707328	4	0.144529
707328	3	0.361895
707328	2	0.208713
707328	2	0.408027
707328	2	0.0228431
707328	3	0.109278
707328	3	-0.164515
707328	1	0.180988
707328	4	0.237747
707328	1	0.0125577
707328	2	0.355684
707328	4	0.637672
707328	2	-0.173417
707328	4	-0.0980971
707328	4	-0.0617725
707328	1	0.0165442
707328	3	-0.188901
707328	2	0.00794435
707328	3	-0.0138278
707328	1	0.453004
707328	1	0.172873
707328	1	0.171734
707328	1	-0.133035
707328	1	-0.195485
707328	4	-0.136124
707328	3	-0.234461
707328	4	0.355594
707328	1	0.454151
707328	3	0.0384758
707328	1	0.0233183
707328	3	0.363599
707328	2	-0.132027
707328	2	0.0359341
707328	4	0.468978
707328	1	0.0472304
707328	1	0.226476
707328	4	-0.287201
707328	2	-0.201872
707328	3	0.523002
707328	2	-0.114977
707328	2	-0.174842
707328	3	0.113591
707328	4	-0.0368418
707328	1	-0.863428
707328	4	0.257899
707328	1	0.110403
707328	3	0.203963
707328	2	0.0242192
707328	2	-0.0872038
707328	1	0.0673
707328	3	0.720859
707328	2	0.3584
707328	3	0.0985739
707328	3	0.376937
707328	1	-0.582918
707328	3	-0.0577698
707328	1	0.19689
707328	3	-0.117556
707328	1	0.470945
707328	2	-0.192316
707328	3	-0.0584549
707328	2	0.157412
707328	2	0.0157306
707328	2	-0.151972
707328	2	-0.421028
707328	3	-0.0623467
707328	3	0.830111
707328	1	0.267049
707328	1	-0.383004
707328	1	0.37282
707328	2	0.202764
707328	3	0.0875584
707328	3	-0.342027
707328	2	0.202372
707328	2	0.134883
707328	3	-0.0714162
707328	1	0.0136171
707328	1	-0.0102149
707328	2	0.0914147
707328	3	0.542549
707328	2	0.395756
707328	3	0.301587
707328	2	0.205727
707328	3	0.105458
707328	2	-0.268996
707328	1	-0.00912487
707328	2	0.532878
707328	2	0.0453615
707328	3	0.125145
707328	3	0.264056
707328	2	0.103791
707328	3	0.0131223
707328	1	-0.0406956
707328	1	0.16084
707328	3	0.143561
707328	1	0.0257474
707328	2	0.184635
707328	1	-0.0568316
707328	1	0.389017
707328	1	0.171262
707328	1	-0.13348
707328	3	-0.224446
707328	2	0.21181
707328	3	0.0199759
707328	3	0.0181872
707328	3	0.229371
707328	3	-0.200443
707328	1	0.229117
707328	1	0.226968
707328	2	-0.071227
707328	2	-0.576826
707328	3	-0.0606165
707328	2	-0.109983
707328	2	-0.202434
707328	3	-0.0362507
707328	3	0.0883811
707328	1	0.00229322
707328	2	0.221738
707328	1	-0.10281
707328	2	0.052015
707328	1	-0.402257
707328	3	0.375305
707328	1	0.110208
707328	2	0.0960899
707328	1	-0.00614002
707328	2	0.149034
707328	3	0.504406
707328	2	0.13956
707328	1	-0.254344
707328	3	0.235731
707328	1	-0.0992778
707328	1	0.265179
707328	2	0.486195
707328	1	0.287885
707328	2	0.0225593
707328	2	0.403188
707328	1	0.538308
707328	1	0.462229
707328	1	-0.0712704
707328	2	0.141307
707328	1	0.248666
707328	1	0.871086
707328	1	-0.0235558
720490	2	-0.393485
720490	3	0.252182
720490	3	0.447201
720490	1	0.576287
720490	2	0.508565
720490	1	0.197105
720490	3	0.163639
720490	1	0.062086
720490	1	0.814319
720490	2	0.451737
720490	2	-0.129133
720490	3	0.479497
720490	2	0.00399866
720490	3	0.287616
720490	1	0.266388
720490	1	0.100999
720490	1	0.294454
720490	3	0.556016
720490	2	0.640606
720490	3	0.479859
720490	1	0.378837
720490	2	0.24853
720490	2	1.0928
720490	3	0.611863
720490	2	0.516146
720490	1	-0.443868
720490	1	-0.20157
720490	1	-0.0941223
720490	3	0.16479
720490	2	0.300963
720490	2	0.355149
720490	1	0.365938
720490	2	-0.285213
720490	3	-0.0469636
720490	3	0.0868148
720490	3	1.12033
720490	1	-0.0357887
720490	3	-0.181791
720490	1	0.402098
720490	2	-0.164115
720490	1	0.254724
720490	1	0.0335891
720490	3	0.681059
720490	3	0.150078
720490	2	0.105353
720490	3	0.426846
720490	1	0.512664
720490	1	0.10949
720490	2	0.932185
720490	1	0.595512
720490	2	-0.131875
720490	2	0.191112
720490	2	-0.462712
720490	2	-0.131129
720490	1	0.1377
720490	1	0.229256
720490	1	0.0732648
720490	1	0.204119
720490	1	-0.313483
720490	1	0.15351
720490	1	0.340492
720490	1	1.20505
720490	1	0.557092
720490	1	0.470706
720490	1	-0.159521
720490	1	0.449963
720490	1	0.558036
730666	1	0.293309
730666	1	0.819633
730666	3	0.275899
730666	1	0.151966
730666	1	0.483199
730666	2	0.349052
730666	3	0.180098
730666	2	-0.304515
730666	3	0.0914575
730666	1	0.487429
730666	2	-0.0840674
730666	2	0.41821
730666	2	-0.0312655
730666	3	0.530251
730666	1	0.722118
730666	1	0.471356
730666	2	0.177092
730666	3	0.320781
730666	2	0.919371
730666	1	0.529497
730666	2	-0.0924932
730666	2	-0.0213527
730666	1	1.14747
730666	1	0.195384
730666	1	0.951566
730666	1	0.703285
730666	1	0.885347
730666	2	0.248526
730666	1	-0.0333592
730666	2	0.861988
730666	1	0.882061
730666	2	0.383881
730666	1	0.397589
730666	2	1.01464
730666	2	0.679401
730666	2	0.24268
730666	2	0.171446
730666	2	0.0505002
730666	2	0.539352
730666	1	0.48571
730666	1	0.267955
730666	2	0.277186
730666	2	0.485196
730666	1	0.0938662
730666	2	0.681261
730666	2	0.483949
730666	1	0.526827
730666	1	0.236419
730666	1	-0.00502802
730666	1	0.272195
730666	1	0.595534
730666	2	0.0738095
730666	2	0.12101
730666	1	0.0608436
730666	1	0.26151
730666	2	0.206451
730666	1	0.290727
730666	2	-0.0465238
730666	1	0.0474842
730666	1	-0.151125
730666	2	0.458453
730666	1	-0.106011
730666	2	0.286322
730666	1	0.529907
730666	2	0.307012
730666	1	-0.098866
730666	2	0.526373
730666	2	-0.173227
730666	2	0.42719
730666	1	0.469028
730666	1	0.458329
730666	1	0.160468
730666	2	0.262757
730666	1	0.0027146
730666	1	0.420481
730666	2	-0.299817
730666	2	0.329134
730666	2	0.382458
730666	2	0.689691
730666	1	0.0741845
730666	2	0.386936
730666	1	-0.00453138
730666	1	0.0936933
730666	1	-0.128646
730666	1	0.177543
730666	2	0.438594
730666	2	0.313298
730666	1	0.0364408
730666	2	0.493687
730666	2	0.0171837
730666	2	0.375558
730666	1	0.507768
730666	1	0.105059
730666	2	0.286358
730666	2	0.137323
730666	1	0.519068
730666	2	0.316657
730666	1	0.565109
784426	2	0.0975851
784426	1	0.328291
784426	1	0.351041
784426	1	0.236386
784426	2	-0.0143055
784426	1	0.0975066
784426	2	0.119424
784426	2	0.620439
784426	2	0.838327
784426	1	0.0467051
784426	2	0.0515128
784426	2	0.209934
784426	2	0.593176
784426	1	0.340806
784426	1	-0.00475702
784426	1	0.0284512
784426	2	0.831276
784426	2	-0.136266
784426	2	0.0821387
784426	2	0.349972
784426	1	0.30923
784426	1	0.234142
784426	1	0.418853
784426	1	0.308397
784426	2	0.439969
784426	2	0.211015
784426	2	0.107803
784426	1	0.210192
784426	2	0.0822296
784426	1	-0.160611
784426	1	-0.851498
784426	1	0.171283
784426	2	0.500054
784426	1	0.595907
784426	1	0.169188
784426	1	0.286587
784426	1	0.306657
784426	2	-0.0935186
784426	2	-0.0706074
784426	2	-0.0894184
784426	2	0.0728561
784426	1	0.238114
784426	2	0.563399
784426	1	0.588574
784426	2	0.27913
784426	1	0.260936
784426	2	0.0565823
784426	1	-0.152646
784426	1	-0.0175634
784426	1	-0.0517869
784426	2	0.14724
784426	2	0.216116
784426	1	-0.592887
784426	2	0.133934
784426	1	0.0855454
784426	1	0.408482
784426	1	0.298748
784426	2	0.122589
784426	2	0.299982
784426	2	0.25789
784426	2	0.759379
784426	2	0.865255
784426	1	0.200084
784426	1	-0.142636
784426	1	0.079929
784426	1	0.411682
784426	2	-0.0483114
784426	2	0.433215
784426	2	-0.126886
784426	1	0.178427
784426	2	0.370377
784426	2	0.414024
784426	1	0.800725
784426	1	0.0987819
784426	1	0.0163866
784426	2	0.230194
784426	1	-0.0400613
784426	1	0.30704
784426	2	0.506652
784426	2	0.0723623
784426	2	0.438235
784426	1	0.475323
784426	2	0.230094
784426	1	-0.4123
784426	2	-0.0552374
784426	1	-0.147886
784426	2	0.31729
784426	1	-0.0908258
784426	2	-0.0747234
784426	1	0.156277
800290	3	0.0441
800290	3	0.587475
800290	2	0.298168
800290	2	0.388759
800290	2	-0.134933
800290	1	0.487955
800290	1	0.112522
800290	2	-0.269482
800290	2	-0.549833
800290	2	0.00586346
800290	2	0.788661
800290	1	0.268016
800290	1	0.0610496
800290	3	0.644901
800290	1	0.465734
800290	1	0.0270434
800290	1	0.00346175
[truncated: 877 more rows]

## Sheet: Fig S6G
Subject ID	Effect type	Trial type	Coefficient
297626	Rule effect	Rule trial	-0.00189022
865258	Rule effect	Rule trial	-0.00157477
900294	Rule effect	Rule trial	0.000849934
176009	Rule effect	Rule trial	0.00226184
840914	Rule effect	Rule trial	0.00242663
800290	Rule effect	Rule trial	-6.06268e-05
44586	Rule effect	Rule trial	-0.000502382
497627	Rule effect	Rule trial	-0.00765294
186201	Rule effect	Rule trial	0.00018899
822030	Rule effect	Rule trial	0.00106806
974048	Rule effect	Rule trial	-0.000895249
148023	Rule effect	Rule trial	-0.00273271
509291	Rule effect	Rule trial	-0.0046664
299988	Rule effect	Rule trial	0.00549086
872699	Rule effect	Rule trial	-0.00669743
2519390	Rule effect	Rule trial	0.00346728
8078510	Rule effect	Rule trial	-0.00107556
720490	Rule effect	Rule trial	0.00127735
456199	Rule effect	Rule trial	0.00373827
446983	Rule effect	Rule trial	-0.00140452
555530	Rule effect	Rule trial	-0.00143234
707328	Rule effect	Rule trial	0.00280985
130785	Rule effect	Rule trial	0.00183583
730666	Rule effect	Rule trial	0.00545562
653150	Rule effect	Rule trial	0.00198301
407180	Rule effect	Rule trial	0.00259228
784426	Rule effect	Rule trial	0
681160	Rule effect	Rule trial	-0.0024979
686402	Rule effect	Rule trial	0.00622553
142464	Rule effect	Rule trial	-0.00225518
865002	Rule effect	Rule trial	-0.000507674
642305	Rule effect	Rule trial	-0.0065598
169609	Rule effect	Rule trial	0.000734364
297626	Rule effect	Memory trial	0.00135701
865258	Rule effect	Memory trial	-0.00494794
900294	Rule effect	Memory trial	0.00225612
176009	Rule effect	Memory trial	0.00137958
840914	Rule effect	Memory trial	0.00134318
800290	Rule effect	Memory trial	0.0015344
44586	Rule effect	Memory trial	0.00983559
497627	Rule effect	Memory trial	-0.010279
186201	Rule effect	Memory trial	0.00238514
822030	Rule effect	Memory trial	-0.00102135
974048	Rule effect	Memory trial	-0.000962119
148023	Rule effect	Memory trial	0.000445658
509291	Rule effect	Memory trial	-0.00181656
299988	Rule effect	Memory trial	-0.0079643
872699	Rule effect	Memory trial	0.00373358
2519390	Rule effect	Memory trial	0.00210426
8078510	Rule effect	Memory trial	-0.000287229
720490	Rule effect	Memory trial	0.00362608
456199	Rule effect	Memory trial	-0.0078176
446983	Rule effect	Memory trial	-0.00246061
555530	Rule effect	Memory trial	0.000802414
707328	Rule effect	Memory trial	-0.0107809
130785	Rule effect	Memory trial	0.00815377
730666	Rule effect	Memory trial	0.00306174
653150	Rule effect	Memory trial	0.000320661
407180	Rule effect	Memory trial	0.00119336
784426	Rule effect	Memory trial	0.00473014
681160	Rule effect	Memory trial	0.00771367
686402	Rule effect	Memory trial	-0.00592942
142464	Rule effect	Memory trial	-0.0058312
865002	Rule effect	Memory trial	0.00154907
642305	Rule effect	Memory trial	-0.00302733
169609	Rule effect	Memory trial	0.00560011
297626	Cue effect	Rule trial	7.03781e-05
865258	Cue effect	Rule trial	0.000262325
900294	Cue effect	Rule trial	7.27619e-05
176009	Cue effect	Rule trial	9.66122e-05
840914	Cue effect	Rule trial	-0.000124342
800290	Cue effect	Rule trial	0.000122499
44586	Cue effect	Rule trial	-0.000116301
497627	Cue effect	Rule trial	0.000360741
186201	Cue effect	Rule trial	-0.000236841
822030	Cue effect	Rule trial	-0.000188412
974048	Cue effect	Rule trial	-0.000345652
148023	Cue effect	Rule trial	0.000765476
509291	Cue effect	Rule trial	0.000114345
299988	Cue effect	Rule trial	-0.000199555
872699	Cue effect	Rule trial	0.000837531
2519390	Cue effect	Rule trial	-0.000345192
8078510	Cue effect	Rule trial	0.000369655
720490	Cue effect	Rule trial	-0.000208339
456199	Cue effect	Rule trial	-0.000311085
446983	Cue effect	Rule trial	-3.64394e-05
555530	Cue effect	Rule trial	0.000133686
707328	Cue effect	Rule trial	-9.76703e-05
130785	Cue effect	Rule trial	-0.000412818
730666	Cue effect	Rule trial	-0.00068345
653150	Cue effect	Rule trial	-6.89721e-06
407180	Cue effect	Rule trial	-2.90104e-06
784426	Cue effect	Rule trial	0
681160	Cue effect	Rule trial	0.000100947
686402	Cue effect	Rule trial	-6.05729e-05
142464	Cue effect	Rule trial	3.70478e-05
865002	Cue effect	Rule trial	3.50495e-05
642305	Cue effect	Rule trial	2.36274e-05
169609	Cue effect	Rule trial	-2.62145e-05
297626	Cue effect	Memory trial	0.00117162
865258	Cue effect	Memory trial	0.00188096
900294	Cue effect	Memory trial	-0.00122064
176009	Cue effect	Memory trial	-0.0011225
840914	Cue effect	Memory trial	-0.00104148
800290	Cue effect	Memory trial	-0.000941864
44586	Cue effect	Memory trial	-0.00223978
497627	Cue effect	Memory trial	0.00146672
186201	Cue effect	Memory trial	0.00163372
822030	Cue effect	Memory trial	0.000998959
974048	Cue effect	Memory trial	0.000709629
148023	Cue effect	Memory trial	-0.000353852
509291	Cue effect	Memory trial	0.000637328
299988	Cue effect	Memory trial	0.0021686
872699	Cue effect	Memory trial	-0.000266437
2519390	Cue effect	Memory trial	-0.00123106
8078510	Cue effect	Memory trial	-0.000509327
720490	Cue effect	Memory trial	0.000629405
456199	Cue effect	Memory trial	-0.00018107
446983	Cue effect	Memory trial	0.00159728
555530	Cue effect	Memory trial	-0.000132002
707328	Cue effect	Memory trial	0.00153399
130785	Cue effect	Memory trial	0.00049809
730666	Cue effect	Memory trial	0.00142773
653150	Cue effect	Memory trial	-0.000729206
407180	Cue effect	Memory trial	0.00193836
784426	Cue effect	Memory trial	-0.00306862
681160	Cue effect	Memory trial	-0.00164894
686402	Cue effect	Memory trial	-0.00125523
142464	Cue effect	Memory trial	-0.00099614
865002	Cue effect	Memory trial	-0.00150853
642305	Cue effect	Memory trial	0.000816031
169609	Cue effect	Memory trial	-0.00066173
